# Supplementary material for: Enhanced Hemolytic Activity of Mesophilic Aeromonas salmonicida SRW-OG1 Is Brought about by Elevated Temperatures
Source: Microorganisms. 2022 Oct 14;10(10):2033. doi: 10.3390/microorganisms10102033 (PMC9609485; doi:10.3390/microorganisms10102033)
Supplement: Supplementary file 1 [file microorganisms-10-02033-s001.zip]

Archive with 17 entries (15 files):
- microorganisms-1875019-supplementary/
- microorganisms-1875019-supplementary/Supplemental Materials/
- microorganisms-1875019-supplementary/Supplemental Materials/Figure S1.tif
- microorganisms-1875019-supplementary/Supplemental Materials/Figure S10.tif
- microorganisms-1875019-supplementary/Supplemental Materials/Figure S11.tif
- microorganisms-1875019-supplementary/Supplemental Materials/Figure S12.tif
- microorganisms-1875019-supplementary/Supplemental Materials/Figure S2.tif
- microorganisms-1875019-supplementary/Supplemental Materials/Figure S3.tif
- microorganisms-1875019-supplementary/Supplemental Materials/Figure S4.tif
- microorganisms-1875019-supplementary/Supplemental Materials/Figure S5.tif
- microorganisms-1875019-supplementary/Supplemental Materials/Figure S6.tif
- microorganisms-1875019-supplementary/Supplemental Materials/Figure S7.tif
- microorganisms-1875019-supplementary/Supplemental Materials/Figure S8.tif
- microorganisms-1875019-supplementary/Supplemental Materials/Figure S9.tif
- microorganisms-1875019-supplementary/Supplemental Materials/Table S1. Sequences of primers used in this study.pdf
- microorganisms-1875019-supplementary/Supplemental Materials/Table S2. Statistics of quality control data.xlsx
- microorganisms-1875019-supplementary/Supplemental Materials/Table S3. DEGs annotation.xlsx
