# Supplementary material for: Enhanced Hemolytic Activity of Mesophilic Aeromonas salmonicida SRW-OG1 Is Brought about by Elevated Temperatures
Source: Microorganisms. 2022 Oct 14;10(10):2033. doi: 10.3390/microorganisms10102033 (PMC9609485; doi:10.3390/microorganisms10102033)
Supplement: Supplementary file 1 [file microorganisms-10-02033-s001.zip › microorganisms-1875019-supplementary/Supplemental Materials/Table S2. Statistics of quality control data.xlsx]

## Sheet: Sheet1
Statistics of quality control data
Sample Name	Raw reads	Raw Q30 (%)	Clean Reads	Clean Q30 (%)	Uniq Mapped Reads	Uniq Mapped Reads Ratio (%)
K18_1	26897010	91.02	26443126	92.85	25216654	95.36
K18_2	25529676	91.11	25096508	92.91	23856960	95.06
K18_3	23792544	90.34	23320936	92.65	22216292	95.26
K28_1	28258542	88.62	27238900	93	26618364	97.72
K28_2	26489626	89.06	25637174	93.04	25128965	98.02
K28_3	27166068	90.28	26522886	92.83	26047687	98.21
K37_1	25361090	88.85	24634736	92.71	23653908	96.02
K37_2	26061770	90.36	25438282	92.76	24851557	97.69
K37_3	23272344	90.92	22918050	92.5	22393604	97.71

## Sheet: Sheet2
The distribution of the read across the genome
Sample Name	Sample Name	Total Reads	Genome Mapped Reads	Genome Mapped Ratio(%)	Unmapped Reads	Unmapped Reads Ratio (%)	Uniq Mapped Reads	Uniq Mapped Reads Ratio(%)	CDS Mapped Reads
K18_1	K18_1	26443126	26325007	99.55	118119	0.45	25216654	95.36	23214381
K18_2	K18_2	25096508	24994682	99.59	101826	0.41	23856960	95.06	22093450
K18_3	K18_3	23320936	23198477	99.47	122459	0.53	22216292	95.26	20638383
K28_1	K28_1	27238900	26955051	98.96	283849	1.04	26618364	97.72	21129805
K28_2	K28_2	25637174	25464943	99.33	172231	0.67	25128965	98.02	19535034
K28_3	K28_3	26522886	26404221	99.55	118665	0.45	26047687	98.21	21361792
K37_1	K37_1	24634736	24004344	97.44	630392	2.56	23653908	96.02	18723618
K37_2	K37_2	25438282	25266134	99.32	172148	0.68	24851557	97.69	20288667
K37_3	K37_3	22918050	22776414	99.38	141636	0.62	22393604	97.71	17783384

## Sheet: Sheet3
The distribution of the read among the mRNA
	K18_1	K18_2	K18_3	K28_1	K28_2	K28_3	K37_1	K37_2	K37_3
Reads	26325007	24994682	23198477	26955051	25464943	26404221	24004344	25266134	22776414
