# Supplementary material for: Enhanced Hemolytic Activity of Mesophilic Aeromonas salmonicida SRW-OG1 Is Brought about by Elevated Temperatures
Source: Microorganisms. 2022 Oct 14;10(10):2033. doi: 10.3390/microorganisms10102033 (PMC9609485; doi:10.3390/microorganisms10102033)
Supplement: Supplementary file 1 [file microorganisms-10-02033-s001.zip › microorganisms-1875019-supplementary/Supplemental Materials/Table S3. DEGs annotation.xlsx]

## Sheet: 28 VS 18
seq_id	K18_1_count	K18_2_count	K18_3_count	K28_1_count	K28_2_count	K28_3_count	K18_1_tpm	K18_2_tpm	K18_3_tpm	K28_1_tpm	K28_2_tpm	K28_3_tpm	T18_tpm	T28_tpm	log2fc	pvalue	padjust	significant	regulate	gene_name	description	location	start	end	strand	cog	cog_description	cog_class1	KO_id	KO_name	KO_des	paths	paths_class1	paths_class2	pfam	go	go_lev2	nr	swissprot
HED66_RS17980	243	166	163	57107	61492	82818	7.95	6	5.58	1037.96	1351.88	1583.49	6.51	1324.44	9.62151	0	0	yes	up	aerA	beta-barrel pore-forming toxin aerolysin	NZ_CP051883.1	3934338	3935816	+	ENOG410ZHRV(S:Function unknown)	ENOG410ZHRV(-)	POORLY CHARACTERIZED							PF01117.21(Aerolysin:Aerolysin toxin); PF03440.15(APT:Aerolysin/Pertussis toxin (APT) domain); PF03318.14(ETX_MTX2:Clostridium epsilon toxin ETX/Bacillus mosquitocidal toxin MTX2)	GO:0005576(cellular_component:extracellular region); GO:0009405(biological_process:pathogenesis)	GO:0044419;GO:0110165	WP_169047262.1(beta-barrel pore-forming toxin aerolysin [Aeromonas salmonicida])	sp|Q06303|AER4_AERHY(Aerolysin-4 OS=Aeromonas hydrophila OX=644 GN=ahh4 PE=3 SV=1)
HED66_RS07900	1210	825	764	54608	70023	82334	58.75	44.27	38.65	1451.72	2254.69	2325.61	47.2233	2010.67	7.37224	6.58847e-256	1.35294e-252	yes	up	HED66_RS07900	flagellin	NZ_CP051883.1	1764182	1763277	-	COG1344(N:Cell motility)	COG1344(flagellar protein FlaG)	CELLULAR PROCESSES AND SIGNALING	K02406	fliC	flagellin	map02040(Flagellar assembly); map02020(Two-component system); map05134(Legionellosis); map04621(NOD-like receptor signaling pathway); map05131(Shigellosis); map05132(Salmonella infection); map04626(Plant-pathogen interaction)	Cellular Processes;Environmental Information Processing;Human Diseases;Organismal Systems;Human Diseases;Human Diseases;Organismal Systems	Cell motility;Signal transduction;Infectious disease: bacterial;Immune system;Infectious disease: bacterial;Infectious disease: bacterial;Environmental adaptation	PF00669.21(Flagellin_N:Bacterial flagellin N-terminal helical region); PF00700.22(Flagellin_C:Bacterial flagellin C-terminal helical region)			WP_111589720.1(flagellin [Aeromonas salmonicida])	sp|Q56572|FLAB_VIBAN(Flagellin B OS=Vibrio anguillarum OX=55601 GN=flaB PE=1 SV=3)
HED66_RS07905	649	432	497	31131	32404	52860	31.84	23.42	25.4	835.73	1053.68	1508.22	26.8867	1132.54	7.3247	6.15194e-190	8.42201e-187	yes	up	HED66_RS07905	flagellin	NZ_CP051883.1	1765676	1764765	-	COG1344(N:Cell motility)	COG1344(flagellar protein FlaG)	CELLULAR PROCESSES AND SIGNALING	K02406	fliC	flagellin	map02040(Flagellar assembly); map02020(Two-component system); map05134(Legionellosis); map04621(NOD-like receptor signaling pathway); map05131(Shigellosis); map05132(Salmonella infection); map04626(Plant-pathogen interaction)	Cellular Processes;Environmental Information Processing;Human Diseases;Organismal Systems;Human Diseases;Human Diseases;Organismal Systems	Cell motility;Signal transduction;Infectious disease: bacterial;Immune system;Infectious disease: bacterial;Infectious disease: bacterial;Environmental adaptation	PF00669.21(Flagellin_N:Bacterial flagellin N-terminal helical region); PF00700.22(Flagellin_C:Bacterial flagellin C-terminal helical region)	GO:0005576(cellular_component:extracellular region); GO:0009420(cellular_component:bacterial-type flagellum filament); GO:0071973(biological_process:bacterial-type flagellum-dependent cell motility); GO:0005198(molecular_function:structural molecule activity)	GO:0040011;GO:0009987;GO:0005198;GO:0110165	WP_087755943.1(flagellin [Aeromonas salmonicida])	sp|P21184|FLICA_PSEAI(A-type flagellin OS=Pseudomonas aeruginosa OX=287 GN=fliC PE=1 SV=3)
HED66_RS14450	243	189	61	30219	34324	57499	10.25	8.81	2.68	701.72	964.85	1412.97	7.24667	1026.51	9.16607	1.44483e-179	1.48348e-176	yes	up	HED66_RS14450	glycerol dehydrogenase	NZ_CP051883.1	3186824	3185742	-	COG0371(S:Function unknown)	COG0371(-)	POORLY CHARACTERIZED	K00005	gldA	glycerol dehydrogenase [EC:1.1.1.6]	map00561(Glycerolipid metabolism); map00640(Propanoate metabolism)	Metabolism;Metabolism	Lipid metabolism;Carbohydrate metabolism	PF00465.20(Fe-ADH:Iron-containing alcohol dehydrogenase); PF13685.7(Fe-ADH_2:Iron-containing alcohol dehydrogenase); PF01761.21(DHQ_synthase:3-dehydroquinate synthase)	GO:0046872(molecular_function:metal ion binding); GO:0016614(molecular_function:oxidoreductase activity, acting on CH-OH group of donors); GO:0008888(molecular_function:glycerol dehydrogenase [NAD+] activity)	GO:0003824;GO:0005488	WP_169046963.1(iron-containing alcohol dehydrogenase [Aeromonas salmonicida])	sp|P45511|GLDA_CITFR(Glycerol dehydrogenase OS=Citrobacter freundii OX=546 GN=dhaD PE=1 SV=1)
HED66_RS06500	947	899	441	25766	33042	33956	30.34	31.82	14.79	458.82	711.65	635.8	25.65	602.09	6.5626	3.51551e-160	2.88764e-157	yes	up	HED66_RS06500	SpoVR family protein	NZ_CP051883.1	1441756	1443273	+	COG2719(S:Function unknown)	COG2719(spovr family)	POORLY CHARACTERIZED							PF04293.14(SpoVR:SpoVR like protein)			WP_169046198.1(SpoVR family protein [Aeromonas salmonicida])	sp|P29013|YCGB_ECOLI(Uncharacterized protein YcgB OS=Escherichia coli (strain K12) OX=83333 GN=ycgB PE=4 SV=2)
HED66_RS00890	119	70	51	2774	4524	5611	4.72	3.07	2.11	60.74	119.9	129.82	3.3	103.487	6.91326	1.2088e-155	8.27421e-153	yes	up	HED66_RS00890	reactive intermediate/imine deaminase	NZ_CP051883.1	195576	194311	-	COG0251(J:Translation, ribosomal structure and biogenesis)	COG0251(Endoribonuclease LPSP)	INFORMATION STORAGE AND PROCESSING							PF01042.22(Ribonuc_L-PSP:Endoribonuclease L-PSP)			WP_169045627.1(reactive intermediate/imine deaminase [Aeromonas salmonicida])	sp|O58584|Y854_PYRHO(RutC family protein PH0854 OS=Pyrococcus horikoshii (strain ATCC 700860 / DSM 12428 / JCM 9974 / NBRC 100139 / OT-3) OX=70601 GN=PH0854 PE=1 SV=2)
sRNA0320	252	260	176	3529	4277	5693	596.71	682.45	372.63	2424.57	3844.68	6481.53	550.597	4250.26	5.44729	4.49874e-154	2.63947e-151	yes	up
HED66_RS02440	49	43	28	1328	1871	2107	1.72	1.67	1.03	25.82	44	43.15	1.47333	37.6567	6.63674	1.03936e-152	5.3358e-150	yes	up	aceA	isocitrate lyase	NZ_CP051883.1	539645	538332	-	COG2224(C:Energy production and conversion)	COG2224(Isocitrate lyase)	METABOLISM	K01637	aceA	isocitrate lyase [EC:4.1.3.1]	map00630(Glyoxylate and dicarboxylate metabolism)	Metabolism	Carbohydrate metabolism	PF00463.22(ICL:Isocitrate lyase family); PF13714.7(PEP_mutase:Phosphoenolpyruvate phosphomutase)	GO:0004451(molecular_function:isocitrate lyase activity); GO:0046872(molecular_function:metal ion binding); GO:0019752(biological_process:carboxylic acid metabolic process)	GO:0009987;GO:0003824;GO:0005488;GO:0008152	WP_021139226.1(MULTISPECIES: isocitrate lyase [Aeromonas])	sp|P51066|ACEA_SALTY(Isocitrate lyase OS=Salmonella typhimurium (strain LT2 / SGSC1412 / ATCC 700720) OX=99287 GN=aceA PE=3 SV=2)
HED66_RS14460	42	27	13	1634	1669	2177	4.03	2.87	1.28	82.33	102.25	119.94	2.72667	101.507	7.28349	7.4136e-128	3.38307e-125	yes	up	dhaL	dihydroxyacetone kinase ADP-binding subunit DhaL	NZ_CP051883.1	3188297	3187668	-	COG2376(G:Carbohydrate transport and metabolism)	COG2376(Dihydroxyacetone kinase)	METABOLISM	K05879	dhaL	phosphoenolpyruvate---glycerone phosphotransferase subunit DhaL [EC:2.7.1.121]	map00561(Glycerolipid metabolism)	Metabolism	Lipid metabolism	PF02734.18(Dak2:DAK2 domain)	GO:0004371(molecular_function:glycerone kinase activity); GO:0006071(biological_process:glycerol metabolic process); GO:0047324(molecular_function:phosphoenolpyruvate-glycerone phosphotransferase activity)	GO:0009987;GO:0003824;GO:0008152	WP_111589461.1(dihydroxyacetone kinase ADP-binding subunit DhaL [Aeromonas salmonicida])	sp|P76014|DHAL_ECOLI(PEP-dependent dihydroxyacetone kinase, ADP-binding subunit DhaL OS=Escherichia coli (strain K12) OX=83333 GN=dhaL PE=1 SV=3)
HED66_RS14910	124	67	77	2376	2695	3671	5.91	3.53	3.83	62.09	85.3	101.87	4.42333	83.0867	6.18662	1.20468e-126	4.94762e-124	yes	up	mglB	galactose/glucose ABC transporter substrate-binding protein MglB	NZ_CP051883.1	3284062	3283076	-	COG1879(G:Carbohydrate transport and metabolism)	COG1879(permease protein)	METABOLISM	K10540	mglB	methyl-galactoside transport system substrate-binding protein	map02030(Bacterial chemotaxis); map02010(ABC transporters)	Cellular Processes;Environmental Information Processing	Cell motility;Membrane transport	PF13407.7(Peripla_BP_4:Periplasmic binding protein domain); PF00532.22(Peripla_BP_1:Periplasmic binding proteins and sugar binding domain of LacI family); PF13377.7(Peripla_BP_3:Periplasmic binding protein-like domain)			WP_005318413.1(galactose/glucose ABC transporter substrate-binding protein MglB [Aeromonas salmonicida])	sp|P23925|DGAL_CITFR(D-galactose-binding periplasmic protein OS=Citrobacter freundii OX=546 GN=mglB PE=3 SV=1)
HED66_RS18605	5200	2903	2852	99157	100436	119449	152.37	93.97	87.53	1619.17	1983.15	2047.41	111.29	1883.24	6.06953	9.9479e-122	3.71418e-119	yes	up	pckA	phosphoenolpyruvate carboxykinase (ATP)	NZ_CP051883.1	4068853	4067228	-	COG1866(C:Energy production and conversion)	COG1866(Phosphoenolpyruvate Carboxylase)	METABOLISM	K01610	pckA	phosphoenolpyruvate carboxykinase (ATP) [EC:4.1.1.49]	map00020(Citrate cycle (TCA cycle)); map00010(Glycolysis / Gluconeogenesis); map00620(Pyruvate metabolism); map00710(Carbon fixation in photosynthetic organisms)	Metabolism;Metabolism;Metabolism;Metabolism	Carbohydrate metabolism;Carbohydrate metabolism;Carbohydrate metabolism;Energy metabolism	PF01293.21(PEPCK_ATP:Phosphoenolpyruvate carboxykinase)	GO:0005737(cellular_component:cytoplasm); GO:0016301(molecular_function:kinase activity); GO:0004612(molecular_function:phosphoenolpyruvate carboxykinase (ATP) activity); GO:0046872(molecular_function:metal ion binding); GO:0005524(molecular_function:ATP binding); GO:0006094(biological_process:gluconeogenesis)	GO:0005488;GO:0003824;GO:0008152;GO:0110165	WP_058394887.1(phosphoenolpyruvate carboxykinase (ATP) [Aeromonas salmonicida])	sp|B6EGP7|PCKA_ALISL(Phosphoenolpyruvate carboxykinase (ATP) OS=Aliivibrio salmonicida (strain LFI1238) OX=316275 GN=pckA PE=3 SV=1)
HED66_RS14465	357	164	111	9608	11501	12841	16.62	8.44	5.39	245.35	355.65	347.96	10.15	316.32	6.99719	3.61589e-116	1.23754e-113	yes	up	dhaK	dihydroxyacetone kinase subunit DhaK	NZ_CP051883.1	3189383	3188313	-	COG2376(G:Carbohydrate transport and metabolism)	COG2376(Dihydroxyacetone kinase)	METABOLISM	K05878	dhaK	phosphoenolpyruvate---glycerone phosphotransferase subunit DhaK [EC:2.7.1.121]	map00561(Glycerolipid metabolism)	Metabolism	Lipid metabolism	PF02733.18(Dak1:Dak1 domain)			WP_169046965.1(dihydroxyacetone kinase subunit DhaK [Aeromonas salmonicida])	sp|P76015|DHAK_ECOLI(PEP-dependent dihydroxyacetone kinase, dihydroxyacetone-binding subunit DhaK OS=Escherichia coli (strain K12) OX=83333 GN=dhaK PE=1 SV=2)
HED66_RS20055	176424	175182	171988	1383	1902	1976	7807.02	8567.17	7939.5	33.64	56.01	50.93	8104.56	46.86	-5.51091	6.7012e-109	2.11706e-106	yes	down	HED66_RS20055	porin	NZ_CP051883.1	4358293	4357208	-	COG3203(K:Transcription)	COG3203(LysR substrate binding domain)	INFORMATION STORAGE AND PROCESSING							PF00267.22(Porin_1:Gram-negative porin); PF13609.7(Porin_4:Gram-negative porin)	GO:0034220(biological_process:ion transmembrane transport); GO:0009279(cellular_component:cell outer membrane); GO:0015288(molecular_function:porin activity)	GO:0009987;GO:0005215;GO:0051179;GO:0110165	WP_169047458.1(porin [Aeromonas salmonicida])	sp|P77747|OMPN_ECOLI(Outer membrane porin N OS=Escherichia coli (strain K12) OX=83333 GN=ompN PE=1 SV=1)
HED66_RS10920	102	76	79	1241	1387	1961	8.26	6.81	6.61	53.44	72.54	91.52	7.22667	72.5	5.29795	1.62472e-106	4.76622e-104	yes	up	HED66_RS10920	hypothetical protein	NZ_CP051883.1	2450683	2450063	-	COG5616(S:Function unknown)	COG5616(Adenylate cyclase)	POORLY CHARACTERIZED							PF17680.2(FlgO:FlgO protein)			WP_085941495.1(hypothetical protein [Aeromonas salmonicida])
HED66_RS15275	108	78	67	1721	1514	2212	4.34	3.47	2.81	38.2	40.67	51.89	3.54	43.5867	5.61456	1.50898e-104	4.13158e-102	yes	up	HED66_RS15275	DUF5610 domain-containg protein	NZ_CP051883.1	3364573	3363431	-	ENOG4111VVK(S:Function unknown)	ENOG4111VVK(-)	POORLY CHARACTERIZED							PF18433.2(DUF5610:Domain of unknown function (DUF5610))			WP_169047038.1(DUF5610 domain-containg protein [Aeromonas salmonicida])
HED66_RS02445	47	62	47	1842	2209	1956	1.33	1.94	1.4	29.17	42.29	32.49	1.55667	34.65	6.44875	4.13648e-103	1.06178e-100	yes	up	HED66_RS02445	malate synthase A	NZ_CP051883.1	541328	539721	-	COG2225(C:Energy production and conversion)	COG2225(malate synthase)	METABOLISM	K01638	aceB	malate synthase [EC:2.3.3.9]	map00630(Glyoxylate and dicarboxylate metabolism); map00620(Pyruvate metabolism)	Metabolism;Metabolism	Carbohydrate metabolism;Carbohydrate metabolism	PF01274.23(Malate_synthase:Malate synthase)			WP_169045775.1(malate synthase A [Aeromonas salmonicida])	sp|P08997|MASY_ECOLI(Malate synthase A OS=Escherichia coli (strain K12) OX=83333 GN=aceB PE=1 SV=1)
HED66_RS01865	2459	1971	1200	96707	85291	69201	35.36	31.3	18.15	785.97	837.08	584.71	28.27	735.92	6.76909	1.35415e-101	3.27146e-99	yes	up	HED66_RS01865	hypothetical protein	NZ_CP051883.1	412140	415007	+													WP_169047565.1(hypothetical protein [Aeromonas salmonicida])
HED66_RS04390	5731	5463	5129	41	47	57	130.38	137.28	122.44	0.52	0.72	0.76	130.033	0.666667	-5.68556	3.38879e-100	7.73209e-98	yes	down	HED66_RS04390	hypothetical protein	NZ_CP051883.1	965502	963502	-	ENOG410ZA5H(S:Function unknown)	ENOG410ZA5H(-)	POORLY CHARACTERIZED								GO:0003824(molecular_function:catalytic activity)	GO:0003824	WP_169045982.1(hypothetical protein [Aeromonas salmonicida])
HED66_RS06490	4866	2798	2764	136386	131378	109943	108.68	69.03	64.79	1708.65	1989	1439.34	80.8333	1712.33	6.43019	7.20226e-96	1.55683e-93	yes	up	HED66_RS06490	PrkA family serine protein kinase	NZ_CP051883.1	1438526	1440448	+	COG2766(T:Signal transduction mechanisms)	COG2766(Serine protein kinase)	CELLULAR PROCESSES AND SIGNALING	K07180	prkA	serine protein kinase				PF08298.12(AAA_PrkA:PrkA AAA domain); PF06798.13(PrkA:PrkA serine protein kinase C-terminal domain); PF13191.7(AAA_16:AAA ATPase domain)	GO:0004672(molecular_function:protein kinase activity)	GO:0003824	WP_021138270.1(MULTISPECIES: PrkA family serine protein kinase [Aeromonas])	sp|P0ACY5|YEAG_ECO57(Uncharacterized protein YeaG OS=Escherichia coli O157:H7 OX=83334 GN=yeaG PE=3 SV=1)
HED66_RS03475	53	49	40	962	1324	1150	2.22	2.27	1.75	22.19	36.97	28.07	2.08	29.0767	5.78198	7.92403e-95	1.6272e-92	yes	up	hppD	4-hydroxyphenylpyruvate dioxygenase	NZ_CP051883.1	765169	766281	+	COG3185(E:Amino acid transport and metabolism)	COG3185(4-Hydroxyphenylpyruvate dioxygenase)	METABOLISM	K00457	hppD	4-hydroxyphenylpyruvate dioxygenase [EC:1.13.11.27]	map00130(Ubiquinone and other terpenoid-quinone biosynthesis); map00360(Phenylalanine metabolism); map00350(Tyrosine metabolism)	Metabolism;Metabolism;Metabolism	Metabolism of cofactors and vitamins;Amino acid metabolism;Amino acid metabolism	PF14696.7(Glyoxalase_5:Hydroxyphenylpyruvate dioxygenase, HPPD, N-terminal); PF00903.26(Glyoxalase:Glyoxalase/Bleomycin resistance protein/Dioxygenase superfamily); PF13669.7(Glyoxalase_4:Glyoxalase/Bleomycin resistance protein/Dioxygenase superfamily)	GO:0003868(molecular_function:4-hydroxyphenylpyruvate dioxygenase activity); GO:0046872(molecular_function:metal ion binding); GO:0009072(biological_process:aromatic amino acid family metabolic process)	GO:0009987;GO:0003824;GO:0008152;GO:0005488	WP_169045895.1(4-hydroxyphenylpyruvate dioxygenase [Aeromonas salmonicida])	sp|O06695|VLLY_VIBVU(Hemolysin VllY OS=Vibrio vulnificus (strain CMCP6) OX=216895 GN=vllY PE=3 SV=2)
HED66_RS04465	4413	4268	3714	6	8	9	102.57	109.57	90.57	0.08	0.13	0.12	100.903	0.11	-7.94898	3.08307e-94	6.02961e-92	yes	down	HED66_RS04465	siderophore amonabactin TonB-dependent receptor	NZ_CP051883.1	990288	988315	-	COG4771(P:Inorganic ion transport and metabolism)	COG4771(receptor)	METABOLISM	K16089	cirA	outer membrane receptor for ferrienterochelin and colicins				PF00593.25(TonB_dep_Rec:TonB dependent receptor); PF07715.16(Plug:TonB-dependent Receptor Plug Domain); PF14905.7(OMP_b-brl_3:Outer membrane protein beta-barrel family)	GO:0016021(cellular_component:integral component of membrane); GO:0009279(cellular_component:cell outer membrane)	GO:0110165	WP_169045994.1(siderophore amonabactin TonB-dependent receptor [Aeromonas salmonicida])	sp|P17315|CIRA_ECOLI(Colicin I receptor OS=Escherichia coli (strain K12) OX=83333 GN=cirA PE=1 SV=2)
HED66_RS02675	180	132	155	12085	10230	7931	106.94	86.93	87.54	2853.26	3018.74	2519.15	93.8033	2797.05	7.24823	5.6939e-94	1.06295e-91	yes	up	HED66_RS02675	hypothetical protein	NZ_CP051883.1	591923	591690	-													WP_169045795.1(hypothetical protein [Aeromonas salmonicida])
HED66_RS04035	27	24	19	417	600	730	0.88	0.87	0.65	7.56	13.16	13.93	0.8	11.55	5.78792	1.99243e-93	3.55778e-91	yes	up	HED66_RS04035	MFS transporter	NZ_CP051883.1	889336	888128	-	ENOG410XP8J(G:Carbohydrate transport and metabolism)	ENOG410XP8J(Major Facilitator Superfamily)	METABOLISM							PF07690.17(MFS_1:Major Facilitator Superfamily); PF06609.14(TRI12:Fungal trichothecene efflux pump (TRI12)); PF12832.8(MFS_1_like:MFS_1 like family)	GO:0022857(molecular_function:transmembrane transporter activity); GO:0016021(cellular_component:integral component of membrane)	GO:0005215;GO:0110165	WP_169045945.1(MFS transporter [Aeromonas salmonicida])	sp|P37498|YYBF_BACSU(Uncharacterized MFS-type transporter YybF OS=Bacillus subtilis (strain 168) OX=224308 GN=yybF PE=3 SV=1)
HED66_RS14825	502	313	169	4673	5996	7962	11.85	8.16	4.19	61.82	95.87	110.16	8.06667	89.2833	5.45502	3.44174e-93	5.88969e-91	yes	up	HED66_RS14825	methyl-accepting chemotaxis protein	NZ_CP051883.1	3265889	3264000	-	COG0840(M:Cell wall/membrane/envelope biogenesis)	COG0840(Outer membrane lipoprotein)	CELLULAR PROCESSES AND SIGNALING	K03406	mcp	methyl-accepting chemotaxis protein	map02030(Bacterial chemotaxis); map02020(Two-component system)	Cellular Processes;Environmental Information Processing	Cell motility;Signal transduction	PF00015.22(MCPsignal:Methyl-accepting chemotaxis protein (MCP) signalling domain); PF02743.19(dCache_1:Cache domain); PF00672.26(HAMP:HAMP domain)	GO:0016021(cellular_component:integral component of membrane); GO:0007165(biological_process:signal transduction)	GO:0009987;GO:0065007;GO:0110165	WP_169046987.1(HAMP domain-containing protein [Aeromonas salmonicida])	sp|G3XD24|PCTA_PSEAE(Methyl-accepting chemotaxis protein PctA OS=Pseudomonas aeruginosa (strain ATCC 15692 / DSM 22644 / CIP 104116 / JCM 14847 / LMG 12228 / 1C / PRS 101 / PAO1) OX=208964 GN=pctA PE=1 SV=1)
HED66_RS00115	27	20	13	660	797	782	6.12	5.02	2.94	70.81	104.93	98.44	4.69333	91.3933	6.43325	1.00918e-92	1.65788e-90	yes	up	HED66_RS00115	hypothetical protein	NZ_CP051883.1	27115	26798	-													WP_011898434.1(MULTISPECIES: hypothetical protein [Aeromonas])
HED66_RS08070	1323	884	702	12445	19083	15489	96.24	71.11	52.86	484.96	902.5	650.91	73.4033	679.457	5.22412	2.51857e-91	3.97838e-89	yes	up	HED66_RS08070	ABC transporter substrate-binding protein	NZ_CP051883.1	1812224	1811451	-	COG0834(E:Amino acid transport and metabolism)	COG0834((ABC) transporter)	METABOLISM	K10022	aotJ	arginine/ornithine transport system substrate-binding protein	map02010(ABC transporters)	Environmental Information Processing	Membrane transport	PF00497.21(SBP_bac_3:Bacterial extracellular solute-binding proteins, family 3); PF10613.10(Lig_chan-Glu_bd:Ligated ion channel L-glutamate- and glycine-binding site)	GO:0071705(biological_process:nitrogen compound transport); GO:0016020(cellular_component:membrane); GO:0015276(molecular_function:ligand-gated ion channel activity); GO:0030288(cellular_component:outer membrane-bounded periplasmic space)	GO:0005215;GO:0051179;GO:0110165	WP_005310135.1(MULTISPECIES: ABC transporter substrate-binding protein [Aeromonas])	sp|P02911|ARGT_SALTY(Lysine/arginine/ornithine-binding periplasmic protein OS=Salmonella typhimurium (strain LT2 / SGSC1412 / ATCC 700720) OX=99287 GN=argT PE=1 SV=2)
HED66_RS17240	10522	10504	6632	86	97	208	280.03	308.81	185.01	1.28	1.74	3.24	257.95	2.08667	-5.03312	9.12349e-88	1.38778e-85	yes	down	HED66_RS17240	phosphogluconate dehydratase	NZ_CP051883.1	3791700	3793496	+	COG0129(G:Carbohydrate transport and metabolism)	COG0129(carbohydrate kinase, thermoresistant glucokinase family)	METABOLISM	K01690	edd	phosphogluconate dehydratase [EC:4.2.1.12]	map00030(Pentose phosphate pathway)	Metabolism	Carbohydrate metabolism	PF00920.22(ILVD_EDD:Dehydratase family)	GO:0046177(biological_process:D-gluconate catabolic process); GO:0009255(biological_process:Entner-Doudoroff pathway through 6-phosphogluconate); GO:0046872(molecular_function:metal ion binding); GO:0051539(molecular_function:4 iron, 4 sulfur cluster binding); GO:0004456(molecular_function:phosphogluconate dehydratase activity)	GO:0009987;GO:0003824;GO:0008152;GO:0005488	WP_111589612.1(phosphogluconate dehydratase [Aeromonas salmonicida])	sp|P0ADF7|EDD_ECO57(Phosphogluconate dehydratase OS=Escherichia coli O157:H7 OX=83334 GN=edd PE=3 SV=1)
HED66_RS21140	203	160	123	2136	2640	2342	6.01	5.24	3.82	35.25	52.69	40.58	5.02333	42.84	5.08371	1.47401e-87	2.16205e-85	yes	up	HED66_RS21140	ABC transporter substrate-binding protein	NZ_CP051883.1	4601527	4603083	+	ENOG410XQUV(S:Function unknown)	ENOG410XQUV(Bacterial extracellular solute-binding proteins, family 5 Middle)	POORLY CHARACTERIZED	K02035		peptide/nickel transport system substrate-binding protein	map02024(Quorum sensing)	Cellular Processes	Cellular community - prokaryotes	PF00496.23(SBP_bac_5:Bacterial extracellular solute-binding proteins, family 5 Middle)	GO:0043190(cellular_component:ATP-binding cassette (ABC) transporter complex); GO:0004503(molecular_function:monophenol monooxygenase activity); GO:0055085(biological_process:transmembrane transport)	GO:0003824;GO:0051179;GO:0032991;GO:0009987	WP_021138132.1(ABC transporter substrate-binding protein [Aeromonas salmonicida])	sp|P23847|DPPA_ECOLI(Periplasmic dipeptide transport protein OS=Escherichia coli (strain K12) OX=83333 GN=dppA PE=1 SV=1)
HED66_RS13745	443	283	290	4378	5701	5291	45.92	32.46	30.86	236.57	374.8	314.05	36.4133	308.473	5.10577	1.62902e-87	2.30703e-85	yes	up	HED66_RS13745	prepilin-type N-terminal cleavage/methylation domain-containing protein	NZ_CP051883.1	3034619	3035011	+	COG4969(U:Intracellular trafficking, secretion, and vesicular transport)	COG4969(Fimbrial protein)	CELLULAR PROCESSES AND SIGNALING	K02650	pilA	type IV pilus assembly protein PilA	map02020(Two-component system)	Environmental Information Processing	Signal transduction	PF07963.13(N_methyl:Prokaryotic N-terminal methylation motif)			VXA80531.1(Pilus biogenesis protein TapA [Aeromonas sp. 9A])	sp|P45791|TAPA_AERHY(Pilus biogenesis protein TapA OS=Aeromonas hydrophila OX=644 GN=tapA PE=3 SV=2)
HED66_RS06820	5158	3168	2411	37791	50433	47561	183.59	124.59	89.73	745.26	1203.29	988.47	132.637	979.007	4.88195	2.51665e-84	3.44529e-82	yes	up	HED66_RS06820	citrate synthase	NZ_CP051883.1	1525304	1526590	+	COG0372(C:Energy production and conversion)	COG0372(succinate dehydrogenase, cytochrome)	METABOLISM	K01647	gltA	citrate synthase [EC:2.3.3.1]	map00020(Citrate cycle (TCA cycle)); map00630(Glyoxylate and dicarboxylate metabolism)	Metabolism;Metabolism	Carbohydrate metabolism;Carbohydrate metabolism	PF00285.22(Citrate_synt:Citrate synthase, C-terminal domain)	GO:0005737(cellular_component:cytoplasm); GO:0006099(biological_process:tricarboxylic acid cycle); GO:0004108(molecular_function:citrate (Si)-synthase activity); GO:0016021(cellular_component:integral component of membrane)	GO:0003824;GO:0008152;GO:0110165	WP_021140441.1(citrate synthase [Aeromonas salmonicida])	sp|O68883|CISY_SALTY(Citrate synthase OS=Salmonella typhimurium (strain LT2 / SGSC1412 / ATCC 700720) OX=99287 GN=gltA PE=3 SV=1)
HED66_RS20100	92	69	49	699	937	1707	120.88	100.51	58.96	305.8	525.68	1138.73	93.45	656.737	5.10958	7.45746e-84	9.87993e-82	yes	up	HED66_RS20100	hypothetical protein	NZ_CP051883.1	4368498	4368686	+													WP_169047461.1(hypothetical protein [Aeromonas salmonicida])
HED66_RS15000	7456	5908	3643	44	52	37	135.45	118.54	69.54	0.45	0.64	0.39	107.843	0.493333	-5.75575	7.65009e-83	9.81842e-81	yes	down	HED66_RS15000	nitrite reductase large subunit	NZ_CP051883.1	3305411	3307957	+	COG1251(C:Energy production and conversion)	COG1251(nitrite reductase)	METABOLISM	K00362	nirB	nitrite reductase (NADH) large subunit [EC:1.7.1.15]	map00910(Nitrogen metabolism)	Metabolism	Energy metabolism	PF07992.15(Pyr_redox_2:Pyridine nucleotide-disulphide oxidoreductase); PF04324.16(Fer2_BFD:BFD-like [2Fe-2S] binding domain); PF00070.28(Pyr_redox:Pyridine nucleotide-disulphide oxidoreductase); PF01077.23(NIR_SIR:Nitrite and sulphite reductase 4Fe-4S domain); PF03460.18(NIR_SIR_ferr:Nitrite/Sulfite reductase ferredoxin-like half domain); PF18267.2(Rubredoxin_C:Rubredoxin NAD+ reductase C-termina…	GO:0008942(molecular_function:nitrite reductase [NAD(P)H] activity); GO:0050661(molecular_function:NADP binding); GO:0050660(molecular_function:flavin adenine dinucleotide binding); GO:0051539(molecular_function:4 iron, 4 sulfur cluster binding); GO:0020037(molecular_function:heme binding); GO:0042128(biological_process:nitrate assimilation); GO:0046872(molecular_function:metal ion binding)	GO:0005488;GO:0009987;GO:0003824;GO:0008152	WP_169047006.1(nitrite reductase large subunit [Aeromonas salmonicida])	sp|P08201|NIRB_ECOLI(Nitrite reductase (NADH) large subunit OS=Escherichia coli (strain K12) OX=83333 GN=nirB PE=3 SV=4)
HED66_RS05615	10122	11110	11517	71	126	134	1046.58	1271.29	1222.58	3.83	8.27	7.93	1180.15	6.67667	-5.54801	1.66656e-81	2.07411e-79	yes	down	fabA	3-hydroxyacyl-[acyl-carrier-protein] dehydratase FabA	NZ_CP051883.1	1242524	1241964	-	COG0764(I:Lipid transport and metabolism)	COG0764(Involved in unsaturated fatty acids biosynthesis. Catalyzes the dehydration of short chain beta-hydroxyacyl-ACPs and long chain saturated and unsaturated beta-hydroxyacyl-ACPs (By similarity))	METABOLISM	K01716	fabA	3-hydroxyacyl-[acyl-carrier protein] dehydratase / trans-2-decenoyl-[acyl-carrier protein] isomerase [EC:4.2.1.59 5.3.3.14]	map00061(Fatty acid biosynthesis)	Metabolism	Lipid metabolism	PF07977.14(FabA:FabA-like domain)	GO:0006633(biological_process:fatty acid biosynthetic process); GO:0047451(molecular_function:3-hydroxyoctanoyl-[acyl-carrier-protein] dehydratase activity); GO:0008693(molecular_function:3-hydroxydecanoyl-[acyl-carrier-protein] dehydratase activity); GO:0008659(molecular_function:(3R)-hydroxymyristoyl-[acyl-carrier-protein] dehydratase activity); GO:0005737(cellular_component:cytoplasm); GO:0004…	GO:0110165;GO:0009987;GO:0003824;GO:0008152	WP_005315696.1(MULTISPECIES: 3-hydroxyacyl-[acyl-carrier-protein] dehydratase FabA [Aeromonas])	sp|Q15UB1|FABA_PSEA6(3-hydroxydecanoyl-[acyl-carrier-protein] dehydratase OS=Pseudoalteromonas atlantica (strain T6c / ATCC BAA-1087) OX=342610 GN=fabA PE=3 SV=1)
HED66_RS05310	5535	2890	2700	12	21	32	223.09	128.72	113.65	0.27	0.57	0.75	155.153	0.53	-6.27238	4.77035e-81	5.7623e-79	yes	down	fruB	fused PTS fructose transporter subunit IIA/HPr protein	NZ_CP051883.1	1168451	1169551	+	COG1925(G:Carbohydrate transport and metabolism)	COG1925(phosphocarrier protein (HPr))	METABOLISM	K02768	fruB	fructose PTS system EIIA component [EC:2.7.1.202]	map02060(Phosphotransferase system (PTS)); map00051(Fructose and mannose metabolism)	Environmental Information Processing;Metabolism	Membrane transport;Carbohydrate metabolism	PF00359.23(PTS_EIIA_2:Phosphoenolpyruvate-dependent sugar phosphotransferase system, EIIA 2); PF00381.20(PTS-HPr:PTS HPr component phosphorylation site)			WP_169046077.1(fused PTS fructose transporter subunit IIA/HPr protein [Aeromonas salmonicida])	sp|P69812|PTFAH_ECO57(Multiphosphoryl transfer protein OS=Escherichia coli O157:H7 OX=83334 GN=fruB PE=3 SV=1)
HED66_RS07310	711	363	498	22203	15988	19134	189.31	107.18	131.17	2726.69	2415.16	2809.1	142.553	2650.32	6.406	2.34431e-80	2.75088e-78	yes	up	cspD	cold shock-like protein CspD	NZ_CP051883.1	1631554	1631772	+	COG1278(O:Posttranslational modification, protein turnover, chaperones)	COG1278(protein catabolic process)	CELLULAR PROCESSES AND SIGNALING	K03704	cspA	cold shock protein				PF00313.23(CSD:'Cold-shock' DNA-binding domain); PF08206.12(OB_RNB:Ribonuclease B OB domain)	GO:0005737(cellular_component:cytoplasm); GO:0006355(biological_process:regulation of transcription, DNA-templated); GO:0003676(molecular_function:nucleic acid binding); GO:0003677(molecular_function:DNA binding)	GO:0005488;GO:0065007;GO:0110165	WP_005300025.1(MULTISPECIES: cold shock-like protein CspD [Aeromonas])	sp|P0A970|CSPD_ECO57(Cold shock-like protein CspD OS=Escherichia coli O157:H7 OX=83334 GN=cspD PE=3 SV=1)
HED66_RS15065	245	153	247	6035	6001	6969	25.45	17.59	26.34	326.83	395.4	414.62	23.1267	378.95	6.01653	3.08309e-80	3.51729e-78	yes	up	HED66_RS15065	hypothetical protein	NZ_CP051883.1	3320687	3321214	+										PF18864.2(AbiTii:AbiTii)			WP_005318344.1(MULTISPECIES: hypothetical protein [Aeromonas])
HED66_RS13455	9829	9359	3747	60	66	97	282.6	297.28	112.87	0.96	1.28	1.63	230.917	1.29	-5.47422	2.26143e-79	2.51019e-77	yes	down	treC	alpha%2Calpha-phosphotrehalase	NZ_CP051883.1	2974018	2972357	-	COG0366(S:Function unknown)	COG0366(Histidine acid phosphatase)	POORLY CHARACTERIZED	K01226	treC	trehalose-6-phosphate hydrolase [EC:3.2.1.93]	map00500(Starch and sucrose metabolism)	Metabolism	Carbohydrate metabolism	PF00128.25(Alpha-amylase:Alpha amylase, catalytic domain); PF11941.9(DUF3459:Domain of unknown function (DUF3459)); PF16657.6(Malt_amylase_C:Maltogenic Amylase, C-terminal domain)	GO:0005737(cellular_component:cytoplasm); GO:0008788(molecular_function:alpha,alpha-phosphotrehalase activity); GO:0005993(biological_process:trehalose catabolic process)	GO:0110165;GO:0009987;GO:0003824;GO:0008152	WP_169046872.1(alpha,alpha-phosphotrehalase [Aeromonas salmonicida])	sp|P28904|TREC_ECOLI(Trehalose-6-phosphate hydrolase OS=Escherichia coli (strain K12) OX=83333 GN=treC PE=1 SV=3)
sRNA0218	1293	613	670	15698	13586	18925	597.14	313.84	297.83	3024.88	3252.94	4712.98	402.937	3663.6	5.4356	6.31658e-78	6.82689e-76	yes	up
HED66_RS17715	175	100	62	1197	1615	2645	4.88	3.08	1.81	18.63	30.39	43.17	3.25667	30.73	5.1841	4.80806e-77	5.06326e-75	yes	up	HED66_RS17715	urocanate hydratase	NZ_CP051883.1	3872808	3874511	+	COG2987(E:Amino acid transport and metabolism)	COG2987(Urocanate hydratase)	METABOLISM	K01712	hutU	urocanate hydratase [EC:4.2.1.49]	map00340(Histidine metabolism)	Metabolism	Amino acid metabolism	PF17392.3(Urocanase_C:Urocanase C-terminal domain); PF01175.19(Urocanase:Urocanase Rossmann-like domain); PF17391.3(Urocanase_N:Urocanase N-terminal domain)	GO:0016153(molecular_function:urocanate hydratase activity); GO:0005737(cellular_component:cytoplasm); GO:0019556(biological_process:histidine catabolic process to glutamate and formamide); GO:0019557(biological_process:histidine catabolic process to glutamate and formate)	GO:0110165;GO:0009987;GO:0003824;GO:0008152	WP_169047231.1(urocanate hydratase [Aeromonas salmonicida])	sp|Q7P190|HUTU_CHRVO(Urocanate hydratase OS=Chromobacterium violaceum (strain ATCC 12472 / DSM 30191 / JCM 1249 / NBRC 12614 / NCIMB 9131 / NCTC 9757) OX=243365 GN=hutU PE=3 SV=1)
HED66_RS10340	336	248	200	1336	1531	2203	19.1	15.59	11.82	41.27	57.32	72.68	15.5033	57.09	3.85173	1.68913e-74	1.73431e-72	yes	up	HED66_RS10340	GGDEF domain-containing protein	NZ_CP051883.1	2318245	2319165	+	ENOG4111TS7(T:Signal transduction mechanisms)	ENOG4111TS7(Diguanylate cyclase)	CELLULAR PROCESSES AND SIGNALING							PF00990.22(GGDEF:Diguanylate cyclase, GGDEF domain)			WP_034523696.1(GGDEF domain-containing protein [Aeromonas salmonicida])	sp|P0AA90|DOSC_ECO57(Diguanylate cyclase DosC OS=Escherichia coli O157:H7 OX=83334 GN=dosC PE=3 SV=1)
HED66_RS00335	35	22	35	555	716	786	2.37	1.65	2.46	20.25	31.69	30.83	2.16	27.59	5.6191	2.52458e-74	2.52889e-72	yes	up	HED66_RS00335	DUF3530 family protein	NZ_CP051883.1	70196	69432	-	ENOG410Y7U3(S:Function unknown)	ENOG410Y7U3(Protein of unknown function (DUF3530))	POORLY CHARACTERIZED							PF12048.9(DUF3530:Protein of unknown function (DUF3530))			WP_169045573.1(DUF3530 family protein [Aeromonas salmonicida])
HED66_RS18295	534	285	155	4252	6729	7846	16.21	9.56	4.93	71.87	137.54	139.29	10.2333	116.233	5.49217	2.66656e-74	2.60752e-72	yes	up	HED66_RS18295	C69 family dipeptidase	NZ_CP051883.1	4001704	4000232	-	COG4690(E:Amino acid transport and metabolism)	COG4690(dipeptidase activity)	METABOLISM							PF03577.16(Peptidase_C69:Peptidase family C69)			WP_169047294.1(C69 family dipeptidase [Aeromonas salmonicida])	sp|Q99XS1|PEPDB_STRP1(Probable dipeptidase B OS=Streptococcus pyogenes serotype M1 OX=301447 GN=pepDB PE=3 SV=1)
HED66_RS03480	51	53	29	379	473	645	2.25	2.58	1.33	9.18	13.87	16.56	2.05333	13.2033	4.65383	3.15911e-74	3.01731e-72	yes	up	HED66_RS03480	homogentisate 1%2C2-dioxygenase	NZ_CP051883.1	766274	767431	+	COG3508(Q:Secondary metabolites biosynthesis, transport and catabolism)	COG3508(homogentisate 1,2-dioxygenase activity)	METABOLISM	K00451	hmgA	homogentisate 1,2-dioxygenase [EC:1.13.11.5]	map00350(Tyrosine metabolism); map00643(Styrene degradation)	Metabolism;Metabolism	Amino acid metabolism;Xenobiotics biodegradation and metabolism	PF04209.14(HgmA:homogentisate 1,2-dioxygenase); PF07883.12(Cupin_2:Cupin domain); PF02311.20(AraC_binding:AraC-like ligand binding domain)	GO:0051213(molecular_function:dioxygenase activity)	GO:0003824	WP_169045896.1(homogentisate 1,2-dioxygenase [Aeromonas salmonicida])	sp|Q9KSB4|Y1345_VIBCH(Putative dioxygenase VC_1345 OS=Vibrio cholerae serotype O1 (strain ATCC 39315 / El Tor Inaba N16961) OX=243277 GN=VC_1345 PE=3 SV=1)
HED66_RS12580	21766	24433	23521	331	367	451	1562.15	1939.2	1747.92	12.74	17.14	18.7	1749.76	16.1933	-4.80257	6.0517e-74	5.64871e-72	yes	down	trmD	tRNA (guanosine(37)-N1)-methyltransferase TrmD	NZ_CP051883.1	2793837	2793088	-	COG0336(J:Translation, ribosomal structure and biogenesis)	COG0336(Specifically methylates guanosine-37 in various tRNAs (By similarity))	INFORMATION STORAGE AND PROCESSING	K00554	trmD	tRNA (guanine37-N1)-methyltransferase [EC:2.1.1.228]				PF01746.22(tRNA_m1G_MT:tRNA (Guanine-1)-methyltransferase)	GO:0005737(cellular_component:cytoplasm); GO:0008168(molecular_function:methyltransferase activity); GO:0032259(biological_process:methylation); GO:0052906(molecular_function:tRNA (guanine(37)-N(1))-methyltransferase activity)	GO:0003824;GO:0008152;GO:0110165	WP_005313508.1(MULTISPECIES: tRNA (guanosine(37)-N1)-methyltransferase TrmD [Aeromonas])	sp|A4SIV9|TRMD_AERS4(tRNA (guanine-N(1)-)-methyltransferase OS=Aeromonas salmonicida (strain A449) OX=382245 GN=trmD PE=3 SV=1)
HED66_RS20195	65	46	21	543	621	1038	7.24	5.67	2.4	31.34	43.63	66.1	5.10333	47.0233	5.23852	1.52496e-73	1.39178e-71	yes	up	HED66_RS20195	response regulator	NZ_CP051883.1	4390862	4391335	+	COG0784(T:Signal transduction mechanisms)	COG0784(sensor histidine kinase)	CELLULAR PROCESSES AND SIGNALING	K03413	cheY	two-component system, chemotaxis family, chemotaxis protein CheY	map02030(Bacterial chemotaxis); map02020(Two-component system)	Cellular Processes;Environmental Information Processing	Cell motility;Signal transduction	PF00072.25(Response_reg:Response regulator receiver domain)	GO:0000160(biological_process:phosphorelay signal transduction system); GO:0016301(molecular_function:kinase activity)	GO:0009987;GO:0003824;GO:0065007	WP_021140629.1(MULTISPECIES: response regulator [Aeromonas])	sp|P26408|HUPR_RHOCA(Hydrogenase transcriptional regulatory protein hupR1 OS=Rhodobacter capsulatus OX=1061 GN=hupR1 PE=1 SV=1)
HED66_RS06585	53	32	22	458	520	630	1.39	0.93	0.6	6.7	9.2	9.66	0.973333	8.52	5.11335	7.43425e-73	6.63749e-71	yes	up	HED66_RS06585	methyl-accepting chemotaxis protein	NZ_CP051883.1	1463306	1461639	-	COG0840(S:Function unknown)	COG0840(membrane)	POORLY CHARACTERIZED	K03406	mcp	methyl-accepting chemotaxis protein	map02030(Bacterial chemotaxis); map02020(Two-component system)	Cellular Processes;Environmental Information Processing	Cell motility;Signal transduction	PF00015.22(MCPsignal:Methyl-accepting chemotaxis protein (MCP) signalling domain); PF17200.5(sCache_2:Single Cache domain 2); PF08269.12(dCache_2:Cache domain); PF00672.26(HAMP:HAMP domain)	GO:0004888(molecular_function:transmembrane signaling receptor activity); GO:0016021(cellular_component:integral component of membrane); GO:0006935(biological_process:chemotaxis); GO:0007165(biological_process:signal transduction)	GO:0040011;GO:0009987;GO:0060089;GO:0065007;GO:0110165	WP_021138253.1(methyl-accepting chemotaxis protein [Aeromonas salmonicida])	sp|Q9I0I6|MALCR_PSEAE(Methyl-accepting chemotaxis protein PA2652 OS=Pseudomonas aeruginosa (strain ATCC 15692 / DSM 22644 / CIP 104116 / JCM 14847 / LMG 12228 / 1C / PRS 101 / PAO1) OX=208964 GN=PA2652 PE=4 SV=1)
HED66_RS20145	9036	12645	7140	149	174	212	477.64	738.85	392.8	4.3	6.08	6.51	536.43	5.63	-4.58981	1.32647e-72	1.15911e-70	yes	down	dusB	tRNA dihydrouridine synthase DusB	NZ_CP051883.1	4380472	4379507	-	COG0042(K:Transcription)	COG0042(Activates ribosomal RNA transcription. Plays a direct role in upstream activation of rRNA promoters (By similarity))	INFORMATION STORAGE AND PROCESSING	K05540	dusB	tRNA-dihydrouridine synthase B [EC:1.-.-.-]				PF01207.18(Dus:Dihydrouridine synthase (Dus)); PF00977.22(His_biosynth:Histidine biosynthesis protein); PF01680.18(SOR_SNZ:SOR/SNZ family); PF04131.15(NanE:Putative N-acetylmannosamine-6-phosphate epimerase); PF05690.15(ThiG:Thiazole biosynthesis protein ThiG)	GO:0017150(molecular_function:tRNA dihydrouridine synthase activity); GO:0000049(molecular_function:tRNA binding); GO:0050660(molecular_function:flavin adenine dinucleotide binding); GO:0010181(molecular_function:FMN binding)	GO:0005488;GO:0003824	WP_005318109.1(MULTISPECIES: tRNA dihydrouridine synthase DusB [Aeromonas])	sp|Q8CWL2|DUSB_VIBVU(tRNA-dihydrouridine synthase B OS=Vibrio vulnificus (strain CMCP6) OX=216895 GN=dusB PE=3 SV=2)
sRNA0242	10	5	7	1654	1561	901	5.38	2.98	3.59	360.39	424.05	259.93	3.98333	348.123	8.82601	9.45254e-72	8.08783e-70	yes	up
HED66_RS06655	146	60	39	1454	1837	2670	4.18	1.9	1.17	23.22	35.47	44.74	2.41667	34.4767	5.81848	1.43369e-71	1.20167e-69	yes	up	HED66_RS06655	tryptophanase	NZ_CP051883.1	1480272	1478887	-	COG3033(E:Amino acid transport and metabolism)	COG3033(tryptophanase EC 4.1.99.1)	METABOLISM	K01667	tnaA	tryptophanase [EC:4.1.99.1]	map00380(Tryptophan metabolism)	Metabolism	Amino acid metabolism	PF01212.22(Beta_elim_lyase:Beta-eliminating lyase)	GO:0009034(molecular_function:tryptophanase activity)	GO:0003824	WP_169046216.1(tryptophanase [Aeromonas salmonicida])	sp|A4SNA7|TNAA_AERS4(Tryptophanase OS=Aeromonas salmonicida (strain A449) OX=382245 GN=tnaA PE=3 SV=1)
HED66_RS10915	21	22	9	436	374	736	3.07	3.57	1.34	32.09	33.6	60.96	2.66	42.2167	6.06042	2.00695e-71	1.64851e-69	yes	up	HED66_RS10915	LPP20 family lipoprotein	NZ_CP051883.1	2450046	2449621	-	COG3018(S:Function unknown)	COG3018((LipO)protein)	POORLY CHARACTERIZED	K09860		uncharacterized protein				PF02169.17(LPP20:LPP20 lipoprotein)			WP_021140532.1(LPP20 family lipoprotein [Aeromonas salmonicida])
HED66_RS04520	230	133	143	1735	2559	2247	6.91	4.42	4.5	29.05	51.8	39.5	5.27667	40.1167	4.87593	2.15892e-71	1.73857e-69	yes	up	HED66_RS04520	HAMP domain-containing protein	NZ_CP051883.1	1003831	1002236	-	COG0840(E:Amino acid transport and metabolism)	COG0840(5-enolpyruvylshikimate-3-phosphate synthase)	METABOLISM	K03406	mcp	methyl-accepting chemotaxis protein	map02030(Bacterial chemotaxis); map02020(Two-component system)	Cellular Processes;Environmental Information Processing	Cell motility;Signal transduction	PF00015.22(MCPsignal:Methyl-accepting chemotaxis protein (MCP) signalling domain); PF00672.26(HAMP:HAMP domain)	GO:0004888(molecular_function:transmembrane signaling receptor activity); GO:0016021(cellular_component:integral component of membrane); GO:0006935(biological_process:chemotaxis); GO:0007165(biological_process:signal transduction)	GO:0040011;GO:0009987;GO:0060089;GO:0065007;GO:0110165	WP_139039714.1(HAMP domain-containing protein [Aeromonas salmonicida])	sp|G3XDA3|CTPH_PSEAE(Methyl-accepting chemotaxis protein CtpH OS=Pseudomonas aeruginosa (strain ATCC 15692 / DSM 22644 / CIP 104116 / JCM 14847 / LMG 12228 / 1C / PRS 101 / PAO1) OX=208964 GN=ctpH PE=1 SV=1)
HED66_RS12765	38693	35702	26696	456	627	1227	4769.69	4872.63	3360.92	28.82	48.28	86.15	4334.41	54.4167	-4.3686	9.51292e-71	7.51338e-69	yes	down	tpx	thiol peroxidase	NZ_CP051883.1	2829518	2829018	-	COG2077(O:Posttranslational modification, protein turnover, chaperones)	COG2077(Has antioxidant activity. Could remove peroxides or H(2)O(2) (By similarity))	CELLULAR PROCESSES AND SIGNALING	K11065	tpx	thiol peroxidase, atypical 2-Cys peroxiredoxin [EC:1.11.1.15]				PF08534.11(Redoxin:Redoxin); PF00578.22(AhpC-TSA:AhpC/TSA family)	GO:0045454(biological_process:cell redox homeostasis); GO:0008379(molecular_function:thioredoxin peroxidase activity); GO:0005623(cellular_component:cell)	GO:0016209;GO:0009987;GO:0003824;GO:0065007	WP_059111756.1(thiol peroxidase [Aeromonas salmonicida])	sp|P57668|TPX_PSEAE(Thiol peroxidase OS=Pseudomonas aeruginosa (strain ATCC 15692 / DSM 22644 / CIP 104116 / JCM 14847 / LMG 12228 / 1C / PRS 101 / PAO1) OX=208964 GN=tpx PE=3 SV=1)
HED66_RS07890	2154	1660	1253	13315	13779	14508	74.87	63.75	45.55	256.61	321.26	294.51	61.39	290.793	4.25463	1.51816e-70	1.17643e-68	yes	up	fliD	flagellar filament capping protein FliD	NZ_CP051883.1	1762774	1761383	-	COG1345(N:Cell motility)	COG1345(flagellar hook-associated)	CELLULAR PROCESSES AND SIGNALING	K02407	fliD	flagellar hook-associated protein 2	map02040(Flagellar assembly)	Cellular Processes	Cell motility	PF07195.13(FliD_C:Flagellar hook-associated protein 2 C-terminus); PF02465.19(FliD_N:Flagellar hook-associated protein 2 N-terminus); PF07196.14(Flagellin_IN:Flagellin hook IN motif)	GO:0007155(biological_process:cell adhesion); GO:0009421(cellular_component:bacterial-type flagellum filament cap); GO:0005576(cellular_component:extracellular region); GO:0071973(biological_process:bacterial-type flagellum-dependent cell motility); GO:0009424(cellular_component:bacterial-type flagellum hook)	GO:0040011;GO:0009987;GO:0022610;GO:0110165	WP_111589718.1(flagellar filament capping protein FliD [Aeromonas salmonicida])	sp|Q9R9R6|FLID_AERCA(Flagellar hook-associated protein 2 OS=Aeromonas caviae OX=648 GN=fliD PE=3 SV=1)
HED66_RS17365	27385	29980	21886	638	660	815	2676.85	3242.73	2199.7	32.68	41.11	45.7	2706.43	39.83	-4.06258	1.82858e-70	1.39074e-68	yes	down	rplD	50S ribosomal protein L4	NZ_CP051883.1	3815652	3816257	+	COG0088(J:Translation, ribosomal structure and biogenesis)	COG0088(One of the primary rRNA binding proteins, this protein initially binds near the 5'-end of the 23S rRNA. It is important during the early stages of 50S assembly. It makes multiple contacts with different domains of the 23S rRNA in the assembled 50S subunit and ribosome (By similarity))	INFORMATION STORAGE AND PROCESSING	K02926	rplD	large subunit ribosomal protein L4	map03010(Ribosome)	Genetic Information Processing	Translation	PF00573.23(Ribosomal_L4:Ribosomal protein L4/L1 family)	GO:0003735(molecular_function:structural constituent of ribosome); GO:0005840(cellular_component:ribosome); GO:0006412(biological_process:translation); GO:0019843(molecular_function:rRNA binding)	GO:0005488;GO:0005198;GO:0110165;GO:0009987;GO:0008152	WP_005319750.1(MULTISPECIES: 50S ribosomal protein L4 [Aeromonas])	sp|A4ST05|RL4_AERS4(50S ribosomal protein L4 OS=Aeromonas salmonicida (strain A449) OX=382245 GN=rplD PE=3 SV=1)
HED66_RS20555	857	573	401	3034	4708	5576	18.13	13.39	8.91	36.05	67.59	69.17	13.4767	57.6033	4.0375	2.42015e-70	1.79945e-68	yes	up	HED66_RS20555	ExeM/NucH family extracellular endonuclease	NZ_CP051883.1	4473881	4471737	-	COG2374(S:Function unknown)	COG2374(methyl-accepting chemotaxis)	POORLY CHARACTERIZED							PF03372.24(Exo_endo_phos:Endonuclease/Exonuclease/phosphatase family)			WP_169047502.1(ExeM/NucH family extracellular endonuclease [Aeromonas salmonicida])
HED66_RS04440	2791	2385	2717	8	7	20	157.42	148.7	159.34	0.25	0.26	0.65	155.153	0.386667	-6.74865	2.4536e-70	1.79945e-68	yes	down	HED66_RS04440	amonabactin ABC transporter substrate-binding protein	NZ_CP051883.1	984374	983430	-	COG0614(P:Inorganic ion transport and metabolism)	COG0614(Periplasmic binding protein)	METABOLISM	K02016		iron complex transport system substrate-binding protein				PF01497.19(Peripla_BP_2:Periplasmic binding protein)			WP_169045992.1(amonabactin ABC transporter substrate-binding protein [Aeromonas salmonicida])	sp|O31567|YFIY_BACSU(Probable siderophore-binding lipoprotein YfiY OS=Bacillus subtilis (strain 168) OX=224308 GN=yfiY PE=1 SV=1)
HED66_RS03585	21	19	13	354	325	501	1.27	1.27	0.81	11.56	12.87	17.51	1.11667	13.98	5.65125	5.15679e-70	3.71561e-68	yes	up	HED66_RS03585	OmpA family protein	NZ_CP051883.1	792802	793635	+	COG2885(L:Replication, recombination and repair)	COG2885(DNA polymerase iii)	INFORMATION STORAGE AND PROCESSING	K21218	motY	sodium-type flagellar protein MotY	map02040(Flagellar assembly)	Cellular Processes	Cell motility	PF18393.2(MotY_N:MotY N-terminal domain); PF00691.21(OmpA:OmpA family)	GO:0016020(cellular_component:membrane)	GO:0110165	ATP10171.1(sodium-type flagellar protein MotY [Aeromonas salmonicida subsp. pectinolytica 34mel])	sp|Q9S3P9|MOTY_VIBAN(Sodium-type flagellar protein MotY OS=Vibrio anguillarum OX=55601 GN=motY PE=3 SV=1)
HED66_RS00795	181	96	115	3833	4064	2831	167.76	98.66	99.16	1280.6	1719.63	1364.83	121.86	1455.02	6.01905	2.20609e-68	1.56214e-66	yes	up	HED66_RS00795	DUF3545 family protein	NZ_CP051883.1	172601	172419	-	ENOG410Y2XM(S:Function unknown)	ENOG410Y2XM(Protein of unknown function (DUF3545))	POORLY CHARACTERIZED							PF12065.9(DUF3545:Protein of unknown function (DUF3545))			WP_005316976.1(MULTISPECIES: DUF3545 family protein [Aeromonas])
HED66_RS00315	2637	1607	1713	14707	18262	19390	209.58	141.26	140.67	622.41	938.49	888.56	163.837	816.487	4.31053	2.60214e-68	1.81136e-66	yes	up	HED66_RS00315	nitroreductase family protein	NZ_CP051883.1	66918	66316	-	COG3560(S:Function unknown)	COG3560(Nitroreductase)	POORLY CHARACTERIZED	K07078		uncharacterized protein				PF00881.25(Nitroreductase:Nitroreductase family)	GO:0034599(biological_process:cellular response to oxidative stress); GO:0016657(molecular_function:oxidoreductase activity, acting on NAD(P)H, nitrogenous group as acceptor)	GO:0050896;GO:0009987;GO:0003824	WP_169045570.1(nitroreductase family protein [Aeromonas salmonicida])	sp|Q96VH4|HBN1_YEAST(Putative nitroreductase HBN1 OS=Saccharomyces cerevisiae (strain ATCC 204508 / S288c) OX=559292 GN=HBN1 PE=1 SV=1)
HED66_RS05610	26	20	28	982	710	903	19.62	16.73	19.85	279.68	254.46	359.24	18.7333	297.793	6.31909	4.51219e-68	3.0886e-66	yes	up	rmf	ribosome modulation factor	NZ_CP051883.1	1241703	1241879	+	COG3130(J:Translation, ribosomal structure and biogenesis)	COG3130(During stationary phase, converts 70S ribosomes to an inactive dimeric form (100S ribosomes) (By similarity))	INFORMATION STORAGE AND PROCESSING	K03812	rmf	ribosome modulation factor				PF04957.13(RMF:Ribosome modulation factor)	GO:0006417(biological_process:regulation of translation); GO:0005737(cellular_component:cytoplasm)	GO:0065007;GO:0110165	WP_005315693.1(MULTISPECIES: ribosome modulation factor [Aeromonas])	sp|F4DAE8|RMF_AERVB(Ribosome modulation factor OS=Aeromonas veronii (strain B565) OX=998088 GN=rmf PE=3 SV=1)
HED66_RS06495	567	434	129	11966	11461	12124	21.67	18.33	5.15	252.8	293.01	270.39	15.05	272.067	6.28692	8.38928e-68	5.64832e-66	yes	up	HED66_RS06495	YeaH/YhbH family protein	NZ_CP051883.1	1440474	1441745	+	COG2718(S:Function unknown)	COG2718(UPF0229 protein)	POORLY CHARACTERIZED	K09786		uncharacterized protein				PF04285.13(DUF444:Protein of unknown function (DUF444))			WP_058394461.1(MULTISPECIES: YeaH/YhbH family protein [Aeromonas])	sp|B7USG4|YEAH_ECO27(UPF0229 protein YeaH OS=Escherichia coli O127:H6 (strain E2348/69 / EPEC) OX=574521 GN=yeaH PE=3 SV=1)
HED66_RS02305	491	478	329	2377	2353	3239	25.39	27.32	17.71	67.11	80.48	97.35	23.4733	81.6467	3.79442	1.74979e-67	1.1591e-65	yes	up	HED66_RS02305	chemotaxis protein CheV	NZ_CP051883.1	508621	509532	+	COG0835(N:Cell motility)	COG0835(basal body p-ring)	CELLULAR PROCESSES AND SIGNALING	K03415	cheV	two-component system, chemotaxis family, chemotaxis protein CheV	map02030(Bacterial chemotaxis); map02020(Two-component system)	Cellular Processes;Environmental Information Processing	Cell motility;Signal transduction	PF01584.20(CheW:CheW-like domain); PF00072.25(Response_reg:Response regulator receiver domain)	GO:0000160(biological_process:phosphorelay signal transduction system); GO:0016740(molecular_function:transferase activity); GO:0006935(biological_process:chemotaxis)	GO:0040011;GO:0009987;GO:0003824;GO:0065007	WP_021139249.1(MULTISPECIES: chemotaxis protein CheV [Aeromonas])	sp|P37599|CHEV_BACSU(Chemotaxis protein CheV OS=Bacillus subtilis (strain 168) OX=224308 GN=cheV PE=1 SV=1)
HED66_RS00515	579	293	302	3532	4093	4677	12.11	6.77	6.63	41.5	58.11	57.37	8.50333	52.3267	4.58723	4.71403e-67	3.0731e-65	yes	up	HED66_RS00515	type IV pilus secretin PilQ family protein	NZ_CP051883.1	109438	111630	+	COG4796(U:Intracellular trafficking, secretion, and vesicular transport)	COG4796(Type II and III secretion system protein)	CELLULAR PROCESSES AND SIGNALING	K02666	pilQ	type IV pilus assembly protein PilQ				PF00263.22(Secretin:Bacterial type II and III secretion system protein); PF03958.18(Secretin_N:Bacterial type II/III secretion system short domain); PF07660.15(STN:Secretin and TonB N terminus short domain)	GO:0009306(biological_process:protein secretion); GO:0009279(cellular_component:cell outer membrane)	GO:0110165;GO:0009987;GO:0051179	WP_169045593.1(type IV pilus secretin PilQ [Aeromonas salmonicida])	sp|P34750|PILQ_PSEAE(Fimbrial assembly protein PilQ OS=Pseudomonas aeruginosa (strain ATCC 15692 / DSM 22644 / CIP 104116 / JCM 14847 / LMG 12228 / 1C / PRS 101 / PAO1) OX=208964 GN=pilQ PE=3 SV=2)
HED66_RS12520	41198	39972	39683	786	916	1019	8746.51	9408.17	8423.52	79.81	114.03	120.54	8859.4	104.793	-4.33559	6.04554e-67	3.87954e-65	yes	down	rpsT	30S ribosomal protein S20	NZ_CP051883.1	2782859	2783122	+	COG0268(J:Translation, ribosomal structure and biogenesis)	COG0268(Binds directly to 16S ribosomal RNA (By similarity))	INFORMATION STORAGE AND PROCESSING	K02968	rpsT	small subunit ribosomal protein S20	map03010(Ribosome)	Genetic Information Processing	Translation	PF01649.19(Ribosomal_S20p:Ribosomal protein S20)	GO:0003735(molecular_function:structural constituent of ribosome); GO:0006412(biological_process:translation); GO:0005840(cellular_component:ribosome); GO:0019843(molecular_function:rRNA binding)	GO:0005488;GO:0005198;GO:0110165;GO:0009987;GO:0008152	WP_005892298.1(MULTISPECIES: 30S ribosomal protein S20 [Aeromonas])	sp|A4SIX2|RS20_AERS4(30S ribosomal protein S20 OS=Aeromonas salmonicida (strain A449) OX=382245 GN=rpsT PE=3 SV=1)
HED66_RS13725	3864	6921	2603	16	16	38	279.66	553.95	195.04	0.62	0.75	1.59	342.883	0.986667	-6.44926	1.04898e-66	6.62795e-65	yes	down	pdhR	pyruvate dehydrogenase complex transcriptional repressor PdhR	NZ_CP051883.1	3031952	3031188	-	COG2186(C:Energy production and conversion)	COG2186(Component of the pyruvate dehydrogenase (PDH) complex, that catalyzes the overall conversion of pyruvate to acetyl-CoA and CO(2) (By similarity))	METABOLISM	K05799	pdhR	GntR family transcriptional regulator, transcriptional repressor for pyruvate dehydrogenase complex				PF00392.22(GntR:Bacterial regulatory proteins, gntR family); PF07729.13(FCD:FCD domain); PF01047.23(MarR:MarR family)	GO:0003700(molecular_function:transcription factor activity, sequence-specific DNA binding); GO:0003677(molecular_function:DNA binding)	GO:0005488;GO:0140110	WP_005314150.1(MULTISPECIES: pyruvate dehydrogenase complex transcriptional repressor PdhR [Aeromonas])	sp|P0ACM1|PDHR_ECO57(Pyruvate dehydrogenase complex repressor OS=Escherichia coli O157:H7 OX=83334 GN=pdhR PE=3 SV=1)
HED66_RS12975	113	97	101	740	1017	1097	5.97	5.67	5.56	21.33	35.52	33.69	5.73333	30.18	4.33491	4.22843e-66	2.63123e-64	yes	up	HED66_RS12975	ornithine carbamoyltransferase	NZ_CP051883.1	2881632	2880721	-	COG0078(E:Amino acid transport and metabolism)	COG0078(ornithine carbamoyltransferase)	METABOLISM	K00611	argF	ornithine carbamoyltransferase [EC:2.1.3.3]	map00220(Arginine biosynthesis)	Metabolism	Amino acid metabolism	PF00185.25(OTCace:Aspartate/ornithine carbamoyltransferase, Asp/Orn binding domain); PF02729.22(OTCace_N:Aspartate/ornithine carbamoyltransferase, carbamoyl-P binding domain)	GO:0004585(molecular_function:ornithine carbamoyltransferase activity); GO:0016597(molecular_function:amino acid binding)	GO:0003824;GO:0005488	WP_169046828.1(ornithine carbamoyltransferase [Aeromonas salmonicida])	sp|Q9K4Y9|OTC_MORAB(Ornithine carbamoyltransferase OS=Moritella abyssi OX=111292 GN=argF PE=1 SV=1)
HED66_RS02210	42	38	28	367	492	473	1.75	1.75	1.22	8.43	13.67	11.49	1.57333	11.1967	4.80963	1.09219e-65	6.69499e-64	yes	up	pdhA	pyruvate dehydrogenase (acetyl-transferring) E1 component subunit alpha	NZ_CP051883.1	492226	493320	+	COG1071(C:Energy production and conversion)	COG1071(Dehydrogenase)	METABOLISM	K00161	pdhA	pyruvate dehydrogenase E1 component alpha subunit [EC:1.2.4.1]	map00620(Pyruvate metabolism); map00010(Glycolysis / Gluconeogenesis); map04922(Glucagon signaling pathway); map00020(Citrate cycle (TCA cycle)); map05230(Central carbon metabolism in cancer); map04066(HIF-1 signaling pathway)	Metabolism;Metabolism;Organismal Systems;Metabolism;Human Diseases;Environmental Information Processing	Carbohydrate metabolism;Carbohydrate metabolism;Endocrine system;Carbohydrate metabolism;Cancer: overview;Signal transduction	PF00676.21(E1_dh:Dehydrogenase E1 component); PF13292.7(DXP_synthase_N:1-deoxy-D-xylulose-5-phosphate synthase); PF02775.22(TPP_enzyme_C:Thiamine pyrophosphate enzyme, C-terminal TPP binding domain)			WP_169045756.1(pyruvate dehydrogenase (acetyl-transferring) E1 component subunit alpha [Aeromonas salmonicida])	sp|P35485|ODPA_ACHLA(Pyruvate dehydrogenase E1 component subunit alpha (Fragment) OS=Acholeplasma laidlawii OX=2148 GN=pdhA PE=4 SV=1)
HED66_RS13460	30669	15003	17836	241	263	238	993.59	537.01	604.75	4.34	5.73	4.51	711.783	4.86	-5.20258	7.45826e-65	4.50457e-63	yes	down	treB	PTS trehalose transporter subunit IIBC	NZ_CP051883.1	2975519	2974089	-	COG1263(S:Function unknown)	COG1263(Histidine acid phosphatase)	POORLY CHARACTERIZED							PF02378.19(PTS_EIIC:Phosphotransferase system, EIIC); PF00367.21(PTS_EIIB:phosphotransferase system, EIIB)	GO:0015574(molecular_function:trehalose transmembrane transporter activity); GO:0008982(molecular_function:protein-N(PI)-phosphohistidine-sugar phosphotransferase activity); GO:0016021(cellular_component:integral component of membrane); GO:0016301(molecular_function:kinase activity); GO:0009401(biological_process:phosphoenolpyruvate-dependent sugar phosphotransferase system); GO:0005886(cellular_…	GO:0110165;GO:0005215;GO:0003824;GO:0051179	WP_011898304.1(PTS trehalose transporter subunit IIBC [Aeromonas salmonicida])	sp|P36672|PTTBC_ECOLI(PTS system trehalose-specific EIIBC component OS=Escherichia coli (strain K12) OX=83333 GN=treB PE=1 SV=4)
HED66_RS14935	61	71	24	529	937	982	2.3	2.96	0.95	11.05	23.69	21.65	2.07	18.7967	5.15677	9.32746e-65	5.55186e-63	yes	up	galK	galactokinase	NZ_CP051883.1	3290954	3292102	+	COG0153(G:Carbohydrate transport and metabolism)	COG0153(Catalyzes the transfer of the gamma-phosphate of ATP to D-galactose to form alpha-D-galactose-1-phosphate (Gal-1-P) (By similarity))	METABOLISM	K00849	galK	galactokinase [EC:2.7.1.6]	map00520(Amino sugar and nucleotide sugar metabolism); map00052(Galactose metabolism)	Metabolism;Metabolism	Carbohydrate metabolism;Carbohydrate metabolism	PF10509.10(GalKase_gal_bdg:Galactokinase galactose-binding signature); PF00288.27(GHMP_kinases_N:GHMP kinases N terminal domain); PF08544.14(GHMP_kinases_C:GHMP kinases C terminal)			WP_169046996.1(galactokinase [Aeromonas salmonicida])	sp|A0KQH8|GAL1_AERHH(Galactokinase OS=Aeromonas hydrophila subsp. hydrophila (strain ATCC 7966 / DSM 30187 / JCM 1027 / KCTC 2358 / NCIMB 9240) OX=380703 GN=galK PE=3 SV=1)
HED66_RS02295	243	181	323	10122	10057	8319	65.48	54.09	86.06	1255.56	1534.8	1235.45	68.5433	1341.94	6.39649	1.09904e-64	6.44823e-63	yes	up	flgM	flagellar biosynthesis anti-sigma factor FlgM	NZ_CP051883.1	507702	507382	-	ENOG410XUJS(K:Transcription); COG2747(K:Transcription)	ENOG410XUJS(anti-sigma28 factor FlgM); COG2747(Negative regulator of flagellin synthesis)	INFORMATION STORAGE AND PROCESSING;INFORMATION STORAGE AND PROCESSING	K02398	flgM	negative regulator of flagellin synthesis FlgM	map02026(Biofilm formation - Escherichia coli); map02025(Biofilm formation - Pseudomonas aeruginosa); map02040(Flagellar assembly); map02020(Two-component system)	Cellular Processes;Cellular Processes;Cellular Processes;Environmental Information Processing	Cellular community - prokaryotes;Cellular community - prokaryotes;Cell motility;Signal transduction	PF04316.14(FlgM:Anti-sigma-28 factor, FlgM)	GO:0045892(biological_process:negative regulation of transcription, DNA-templated)	GO:0065007	WP_005320221.1(MULTISPECIES: flagellar biosynthesis anti-sigma factor FlgM [Aeromonas])
HED66_RS07300	9290	6711	5059	42394	44512	50084	190.72	152.18	109.05	489.02	620.38	603.01	150.65	570.803	3.91493	1.50995e-64	8.73432e-63	yes	up	clpA	ATP-dependent Clp protease ATP-binding subunit ClpA	NZ_CP051883.1	1630947	1628695	-	COG0542(O:Posttranslational modification, protein turnover, chaperones)	COG0542(ATP-dependent CLP protease ATP-binding subunit)	CELLULAR PROCESSES AND SIGNALING	K03694	clpA	ATP-dependent Clp protease ATP-binding subunit ClpA				PF07724.15(AAA_2:AAA domain (Cdc48 subfamily)); PF17871.2(AAA_lid_9:AAA lid domain); PF10431.10(ClpB_D2-small:C-terminal, D2-small domain, of ClpB protein); PF00004.30(AAA:ATPase family associated with various cellular activities (AAA)); PF07728.15(AAA_5:AAA domain (dynein-related subfamily)); PF02861.21(Clp_N:Clp amino terminal domain, pathogenicity island component); PF13191.7(AAA_16:AAA ATPase…	GO:0043335(biological_process:protein unfolding); GO:0008233(molecular_function:peptidase activity); GO:0005524(molecular_function:ATP binding); GO:0016887(molecular_function:ATPase activity)	GO:0005488;GO:0009987;GO:0003824	WP_005310727.1(ATP-dependent Clp protease ATP-binding subunit ClpA [Aeromonas salmonicida])	sp|P0ABI1|CLPA_ECO57(ATP-dependent Clp protease ATP-binding subunit ClpA OS=Escherichia coli O157:H7 OX=83334 GN=clpA PE=3 SV=1)
HED66_RS20735	17	15	14	207	313	436	0.92	0.89	0.78	6.07	11.13	13.64	0.863333	10.28	5.49527	3.44013e-64	1.96231e-62	yes	up	HED66_RS20735	cytochrome-c peroxidase	NZ_CP051883.1	4517589	4518566	+	COG1858(P:Inorganic ion transport and metabolism)	COG1858(cytochrome C peroxidase)	METABOLISM	K00428		cytochrome c peroxidase [EC:1.11.1.5]				PF03150.15(CCP_MauG:Di-haem cytochrome c peroxidase); PF00034.22(Cytochrom_C:Cytochrome c)			WP_098982650.1(MULTISPECIES: cytochrome-c peroxidase [Aeromonas])	sp|P55929|CCPR_NITEU(Cytochrome c551 peroxidase OS=Nitrosomonas europaea (strain ATCC 19718 / CIP 103999 / KCTC 2705 / NBRC 14298) OX=228410 GN=ccp PE=1 SV=2)
HED66_RS14810	8330	7371	8334	131	159	186	341.51	333.94	356.75	2.96	4.35	4.45	344.067	3.92	-4.54269	4.11401e-64	2.31455e-62	yes	down	yqhD	alcohol dehydrogenase	NZ_CP051883.1	3262355	3261192	-	COG1979(C:Energy production and conversion)	COG1979(alcohol dehydrogenase)	METABOLISM	K08325	yqhD	NADP-dependent alcohol dehydrogenase [EC:1.1.-.-]	map00640(Propanoate metabolism)	Metabolism	Carbohydrate metabolism	PF00465.20(Fe-ADH:Iron-containing alcohol dehydrogenase); PF13685.7(Fe-ADH_2:Iron-containing alcohol dehydrogenase); PF01761.21(DHQ_synthase:3-dehydroquinate synthase)	GO:0046872(molecular_function:metal ion binding); GO:0016491(molecular_function:oxidoreductase activity)	GO:0003824;GO:0005488	WP_169046985.1(alcohol dehydrogenase [Aeromonas salmonicida])	sp|Q46856|YQHD_ECOLI(Alcohol dehydrogenase YqhD OS=Escherichia coli (strain K12) OX=83333 GN=yqhD PE=1 SV=1)
HED66_RS12985	29	49	28	403	716	706	1.5	2.8	1.51	11.38	24.49	21.22	1.93667	19.03	5.24267	4.53404e-64	2.51639e-62	yes	up	argC	N-acetyl-gamma-glutamyl-phosphate reductase	NZ_CP051883.1	2883461	2882454	-	COG0002(E:Amino acid transport and metabolism)	COG0002(N-acetylglutamate semialdehyde dehydrogenase)	METABOLISM	K00145	argC	N-acetyl-gamma-glutamyl-phosphate reductase [EC:1.2.1.38]	map00220(Arginine biosynthesis)	Metabolism	Amino acid metabolism	PF01118.25(Semialdhyde_dh:Semialdehyde dehydrogenase, NAD binding domain); PF02774.19(Semialdhyde_dhC:Semialdehyde dehydrogenase, dimerisation domain)	GO:0003942(molecular_function:N-acetyl-gamma-glutamyl-phosphate reductase activity); GO:0051287(molecular_function:NAD binding); GO:0046983(molecular_function:protein dimerization activity); GO:0006526(biological_process:arginine biosynthetic process); GO:0005737(cellular_component:cytoplasm)	GO:0005488;GO:0009987;GO:0003824;GO:0008152;GO:0110165	WP_021139683.1(MULTISPECIES: N-acetyl-gamma-glutamyl-phosphate reductase [Aeromonas])	sp|A4SIM2|ARGC_AERS4(N-acetyl-gamma-glutamyl-phosphate reductase OS=Aeromonas salmonicida (strain A449) OX=382245 GN=argC PE=3 SV=1)
HED66_RS04730	81	40	40	527	937	868	2.43	1.32	1.25	8.79	18.9	15.21	1.66667	14.3	5.03454	7.59771e-64	4.16051e-62	yes	up	HED66_RS04730	alanine:cation symporter family protein	NZ_CP051883.1	1056114	1054615	-	COG1115(I:Lipid transport and metabolism)	COG1115(Enoyl-CoA hydratase)	METABOLISM	K03310		alanine or glycine:cation symporter, AGCS family				PF01235.18(Na_Ala_symp:Sodium:alanine symporter family)	GO:0015655(molecular_function:alanine:sodium symporter activity); GO:0016021(cellular_component:integral component of membrane); GO:0005886(cellular_component:plasma membrane)	GO:0005215;GO:0110165	WP_111587760.1(alanine:cation symporter family protein [Aeromonas salmonicida])	sp|O32060|YRBD_BACSU(Putative sodium/proton-dependent alanine carrier protein YrbD OS=Bacillus subtilis (strain 168) OX=224308 GN=yrbD PE=3 SV=2)
HED66_RS19935	11050	13644	12026	209	279	365	1766.69	2416.86	1945.6	16.63	27.11	32.92	2043.05	25.5533	-4.33335	1.53861e-62	8.31459e-61	yes	down	HED66_RS19935	GatB/YqeY domain-containing protein	NZ_CP051883.1	4332083	4332526	+	COG1610(S:Function unknown)	COG1610(gatB Yqey)	POORLY CHARACTERIZED	K09117		uncharacterized protein				PF09424.11(YqeY:Yqey-like protein)	GO:0016884(molecular_function:carbon-nitrogen ligase activity, with glutamine as amido-N-donor)	GO:0003824	VXA89396.1(hypothetical protein AERO8C_90100 [Aeromonas sp. 8C])	sp|P54464|YQEY_BACSU(Uncharacterized protein YqeY OS=Bacillus subtilis (strain 168) OX=224308 GN=yqeY PE=1 SV=1)
HED66_RS07835	177	151	137	1068	1118	1309	14.25	13.45	11.4	45.75	58.16	60.75	13.0333	54.8867	4.08257	2.11708e-62	1.1292e-60	yes	up	HED66_RS07835	hypothetical protein	NZ_CP051883.1	1750785	1750330	-													ARW82589.1(hypothetical protein O23A_p1846 [Aeromonas salmonicida])
HED66_RS00430	492	466	322	2241	2975	2803	12.24	12.81	8.4	31.21	50.08	40.86	11.15	40.7167	3.83841	3.3162e-62	1.74611e-60	yes	up	HED66_RS00430	methyl-accepting chemotaxis protein	NZ_CP051883.1	89807	87930	-	COG0840(S:Function unknown)	COG0840(Methyl-accepting chemotaxis)	POORLY CHARACTERIZED	K03406	mcp	methyl-accepting chemotaxis protein	map02030(Bacterial chemotaxis); map02020(Two-component system)	Cellular Processes;Environmental Information Processing	Cell motility;Signal transduction	PF00015.22(MCPsignal:Methyl-accepting chemotaxis protein (MCP) signalling domain); PF02743.19(dCache_1:Cache domain); PF00672.26(HAMP:HAMP domain)	GO:0016021(cellular_component:integral component of membrane); GO:0007165(biological_process:signal transduction)	GO:0009987;GO:0065007;GO:0110165	WP_099994083.1(methyl-accepting chemotaxis protein [Aeromonas salmonicida])	sp|G3XD24|PCTA_PSEAE(Methyl-accepting chemotaxis protein PctA OS=Pseudomonas aeruginosa (strain ATCC 15692 / DSM 22644 / CIP 104116 / JCM 14847 / LMG 12228 / 1C / PRS 101 / PAO1) OX=208964 GN=pctA PE=1 SV=1)
HED66_RS19930	13089	14936	15804	191	260	254	3485.03	4410.17	4162.58	23.46	39.28	37.29	4019.26	33.3433	-4.84752	7.95567e-62	4.13594e-60	yes	down	rpsU	30S ribosomal protein S21	NZ_CP051883.1	4331852	4332067	+	COG0828(J:Translation, ribosomal structure and biogenesis)	COG0828(30S ribosomal protein S21)	INFORMATION STORAGE AND PROCESSING	K02970	rpsU	small subunit ribosomal protein S21	map03010(Ribosome)	Genetic Information Processing	Translation	PF01165.21(Ribosomal_S21:Ribosomal protein S21)	GO:0003735(molecular_function:structural constituent of ribosome); GO:0006412(biological_process:translation); GO:0005840(cellular_component:ribosome)	GO:0005198;GO:0110165;GO:0009987;GO:0008152	KTA75837.1(hypothetical protein VO68_14345 [Aeromonas salmonicida])	sp|A0KGI4|RS21_AERHH(30S ribosomal protein S21 OS=Aeromonas hydrophila subsp. hydrophila (strain ATCC 7966 / DSM 30187 / JCM 1027 / KCTC 2358 / NCIMB 9240) OX=380703 GN=rpsU PE=3 SV=1)
HED66_RS06060	141	41	123	5900	4976	5623	4.07	1.31	3.72	94.96	96.83	94.97	3.03333	95.5867	6.92227	1.85297e-61	9.51268e-60	yes	up	HED66_RS06060	YfcC family protein	NZ_CP051883.1	1348351	1349877	+	COG1288(K:Transcription)	COG1288(Transcriptional regulator)	INFORMATION STORAGE AND PROCESSING							PF03606.16(DcuC:C4-dicarboxylate anaerobic carrier)	GO:0016021(cellular_component:integral component of membrane)	GO:0110165	WP_169046155.1(YfcC family protein [Aeromonas salmonicida])	sp|P44023|Y594_HAEIN(Uncharacterized protein HI_0594 OS=Haemophilus influenzae (strain ATCC 51907 / DSM 11121 / KW20 / Rd) OX=71421 GN=HI_0594 PE=4 SV=1)
HED66_RS17230	3819	3133	2432	2	22	32	135.59	122.91	90.29	0.04	0.52	0.66	116.263	0.406667	-6.32022	3.54307e-61	1.79647e-59	yes	down	gntU	gluconate transporter	NZ_CP051883.1	3790948	3789608	-	COG2610(L:Replication, recombination and repair)	COG2610(ATP-dependent DNA helicase recG)	INFORMATION STORAGE AND PROCESSING	K06156	gntU	Gnt-I system low-affinity gluconate transporter				PF02447.17(GntP_permease:GntP family permease); PF03600.17(CitMHS:Citrate transporter)	GO:0016021(cellular_component:integral component of membrane); GO:0016020(cellular_component:membrane); GO:0015128(molecular_function:gluconate transmembrane transporter activity)	GO:0005215;GO:0110165	WP_058395586.1(MULTISPECIES: gluconate transporter [Aeromonas])	sp|P0AC97|GNTU_ECO57(Low-affinity gluconate transporter OS=Escherichia coli O157:H7 OX=83334 GN=gntU PE=3 SV=1)
HED66_RS07125	444	257	203	1493	2289	3185	12.51	8	6	23.48	43.52	52.53	8.83667	39.8433	4.10088	6.45527e-61	3.23314e-59	yes	up	HED66_RS07125	AMP-binding protein	NZ_CP051883.1	1594680	1593016	-	COG1022(F:Nucleotide transport and metabolism)	COG1022(cytidine deaminase)	METABOLISM	K01897	fadD	long-chain acyl-CoA synthetase [EC:6.2.1.3]	map04714(Thermogenesis); map02024(Quorum sensing); map03320(PPAR signaling pathway); map04920(Adipocytokine signaling pathway); map00061(Fatty acid biosynthesis); map00071(Fatty acid degradation); map04146(Peroxisome); map04216(Ferroptosis)	Organismal Systems;Cellular Processes;Organismal Systems;Organismal Systems;Metabolism;Metabolism;Cellular Processes;Cellular Processes	Environmental adaptation;Cellular community - prokaryotes;Endocrine system;Endocrine system;Lipid metabolism;Lipid metabolism;Transport and catabolism;Cell growth and death	PF00501.29(AMP-binding:AMP-binding enzyme)	GO:0003824(molecular_function:catalytic activity)	GO:0003824	WP_169046277.1(AMP-binding protein [Aeromonas salmonicida])	sp|B2HGV4|FAC15_MYCMM(Long-chain-fatty-acid--CoA ligase FadD15 OS=Mycobacterium marinum (strain ATCC BAA-535 / M) OX=216594 GN=fadD15 PE=3 SV=1)
HED66_RS14930	92	66	26	622	1393	1628	4.31	3.42	1.27	15.98	43.35	44.4	3	34.5767	5.48095	8.45959e-61	4.18597e-59	yes	up	HED66_RS14930	UDP-glucose--hexose-1-phosphate uridylyltransferase	NZ_CP051883.1	3289893	3290957	+	COG1085(G:Carbohydrate transport and metabolism)	COG1085(galactose-1-phosphate uridylyltransferase)	METABOLISM	K00965	galT	UDPglucose--hexose-1-phosphate uridylyltransferase [EC:2.7.7.12]	map00520(Amino sugar and nucleotide sugar metabolism); map00052(Galactose metabolism); map04917(Prolactin signaling pathway)	Metabolism;Metabolism;Organismal Systems	Carbohydrate metabolism;Carbohydrate metabolism;Endocrine system	PF01087.23(GalP_UDP_transf:Galactose-1-phosphate uridyl transferase, N-terminal domain); PF02744.18(GalP_UDP_tr_C:Galactose-1-phosphate uridyl transferase, C-terminal domain); PF16268.6(DUF4921:Domain of unknown function (DUF4921))			WP_169046995.1(UDP-glucose--hexose-1-phosphate uridylyltransferase [Aeromonas salmonicida])	sp|P22714|GAL7_SALTY(Galactose-1-phosphate uridylyltransferase OS=Salmonella typhimurium (strain LT2 / SGSC1412 / ATCC 700720) OX=99287 GN=galT PE=3 SV=2)
HED66_RS03715	77	79	56	488	628	625	6.69	7.59	5.02	22.43	35.07	31.24	6.43333	29.58	4.21774	1.23091e-60	6.01826e-59	yes	up	HED66_RS03715	2OG-Fe dioxygenase family protein	NZ_CP051883.1	823886	823254	-	COG4340(S:Function unknown)	COG4340(Pfam:DUF2257)	POORLY CHARACTERIZED							PF10014.10(2OG-Fe_Oxy_2:2OG-Fe dioxygenase)			WP_169045921.1(2OG-Fe dioxygenase family protein [Aeromonas salmonicida])
HED66_RS08585	44	42	31	278	543	572	0.81	0.85	0.6	2.87	6.77	6.16	0.753333	5.26667	4.70556	1.46445e-60	7.07587e-59	yes	up	HED66_RS08585	acyl-CoA dehydrogenase	NZ_CP051883.1	1920247	1922703	+	COG1960(G:Carbohydrate transport and metabolism)	COG1960(D-glycero-D-manno-heptose 7-phosphate metabolic process)	METABOLISM	K06445	fadE	acyl-CoA dehydrogenase [EC:1.3.99.-]	map00071(Fatty acid degradation)	Metabolism	Lipid metabolism	PF09317.12(DUF1974:Domain of unknown function (DUF1974)); PF02771.17(Acyl-CoA_dh_N:Acyl-CoA dehydrogenase, N-terminal domain); PF00441.25(Acyl-CoA_dh_1:Acyl-CoA dehydrogenase, C-terminal domain); PF02770.20(Acyl-CoA_dh_M:Acyl-CoA dehydrogenase, middle domain)	GO:0003995(molecular_function:acyl-CoA dehydrogenase activity); GO:0033539(biological_process:fatty acid beta-oxidation using acyl-CoA dehydrogenase); GO:0050660(molecular_function:flavin adenine dinucleotide binding)	GO:0009987;GO:0003824;GO:0008152;GO:0005488	WP_169046422.1(acyl-CoA dehydrogenase [Aeromonas salmonicida])	sp|Q47146|FADE_ECOLI(Acyl-coenzyme A dehydrogenase OS=Escherichia coli (strain K12) OX=83333 GN=fadE PE=2 SV=2)
HED66_RS04145	12	14	7	326	410	344	0.39	0.5	0.24	5.85	8.9	6.49	0.376667	7.08	6.24863	2.58005e-60	1.23212e-58	yes	up	alr	alanine racemase	NZ_CP051883.1	908369	907278	-	COG0787(S:Function unknown)	COG0787(sensory transduction regulator)	POORLY CHARACTERIZED	K01775	alr	alanine racemase [EC:5.1.1.1]	map00473(D-Alanine metabolism); map01502(Vancomycin resistance)	Metabolism;Human Diseases	Metabolism of other amino acids;Drug resistance: antimicrobial	PF01168.21(Ala_racemase_N:Alanine racemase, N-terminal domain); PF00842.22(Ala_racemase_C:Alanine racemase, C-terminal domain)	GO:0030632(biological_process:D-alanine biosynthetic process); GO:0008784(molecular_function:alanine racemase activity); GO:0030170(molecular_function:pyridoxal phosphate binding)	GO:0005488;GO:0009987;GO:0008152;GO:0003824	WP_169045949.1(alanine racemase [Aeromonas salmonicida])	sp|A0KH11|ALR_AERHH(Alanine racemase OS=Aeromonas hydrophila subsp. hydrophila (strain ATCC 7966 / DSM 30187 / JCM 1027 / KCTC 2358 / NCIMB 9240) OX=380703 GN=alr-1 PE=1 SV=1)
HED66_RS17575	23	23	7	301	295	436	6.64	7.36	1.99	39.52	47.71	69.14	5.33	52.1233	5.48421	3.11342e-60	1.46975e-58	yes	up	HED66_RS17575	hypothetical protein	NZ_CP051883.1	3847835	3847683	-													WP_005316486.1(MULTISPECIES: hypothetical protein [Aeromonas])
HED66_RS14865	7830	4035	976	280908	305228	254422	364.13	207.39	47.32	7165.71	9428.91	6886.9	206.28	7827.17	7.40148	7.80456e-60	3.64242e-58	yes	up	argF	ornithine carbamoyltransferase	NZ_CP051883.1	3273735	3272731	-	COG0078(F:Nucleotide transport and metabolism)	COG0078(Involved in allosteric regulation of aspartate carbamoyltransferase (By similarity))	METABOLISM	K00611	argF	ornithine carbamoyltransferase [EC:2.1.3.3]	map00220(Arginine biosynthesis)	Metabolism	Amino acid metabolism	PF00185.25(OTCace:Aspartate/ornithine carbamoyltransferase, Asp/Orn binding domain); PF02729.22(OTCace_N:Aspartate/ornithine carbamoyltransferase, carbamoyl-P binding domain)	GO:0005737(cellular_component:cytoplasm); GO:0004585(molecular_function:ornithine carbamoyltransferase activity); GO:0016597(molecular_function:amino acid binding)	GO:0003824;GO:0005488;GO:0110165	WP_169046991.1(ornithine carbamoyltransferase [Aeromonas salmonicida])	sp|A0KQG4|OTC_AERHH(Ornithine carbamoyltransferase OS=Aeromonas hydrophila subsp. hydrophila (strain ATCC 7966 / DSM 30187 / JCM 1027 / KCTC 2358 / NCIMB 9240) OX=380703 GN=argF PE=3 SV=1)
HED66_RS09395	2505	2655	1676	54	63	96	141.29	165.54	98.29	1.66	2.34	3.14	135.04	2.38	-3.85885	1.17184e-59	5.4076e-58	yes	down	cyoE	protoheme IX farnesyltransferase	NZ_CP051883.1	2097686	2096793	-	COG0109(O:Posttranslational modification, protein turnover, chaperones)	COG0109(Converts heme B (protoheme IX) to heme O by substitution of the vinyl group on carbon 2 of heme B porphyrin ring with a hydroxyethyl farnesyl side group (By similarity))	CELLULAR PROCESSES AND SIGNALING	K02257	ctaB	heme o synthase [EC:2.5.1.141]	map00190(Oxidative phosphorylation); map00860(Porphyrin and chlorophyll metabolism); map04714(Thermogenesis)	Metabolism;Metabolism;Organismal Systems	Energy metabolism;Metabolism of cofactors and vitamins;Environmental adaptation	PF01040.19(UbiA:UbiA prenyltransferase family)	GO:0016021(cellular_component:integral component of membrane); GO:0005886(cellular_component:plasma membrane); GO:0008495(molecular_function:protoheme IX farnesyltransferase activity); GO:0048034(biological_process:heme O biosynthetic process)	GO:0110165;GO:0009987;GO:0003824;GO:0008152	WP_005312708.1(protoheme IX farnesyltransferase [Aeromonas salmonicida])	sp|A4SPY8|CYOE_AERS4(Protoheme IX farnesyltransferase OS=Aeromonas salmonicida (strain A449) OX=382245 GN=cyoE PE=3 SV=2)
HED66_RS08435	117	130	94	522	871	1088	3.37	4.13	2.84	8.38	16.91	18.33	3.44667	14.54	3.97776	1.23857e-59	5.652e-58	yes	up	HED66_RS08435	methyl-accepting chemotaxis protein	NZ_CP051883.1	1893252	1891597	-	COG0840(F:Nucleotide transport and metabolism)	COG0840(formyltetrahydrofolate synthetase)	METABOLISM	K03406	mcp	methyl-accepting chemotaxis protein	map02030(Bacterial chemotaxis); map02020(Two-component system)	Cellular Processes;Environmental Information Processing	Cell motility;Signal transduction	PF00015.22(MCPsignal:Methyl-accepting chemotaxis protein (MCP) signalling domain); PF12729.8(4HB_MCP_1:Four helix bundle sensory module for signal transduction); PF00672.26(HAMP:HAMP domain)	GO:0016021(cellular_component:integral component of membrane); GO:0007165(biological_process:signal transduction)	GO:0009987;GO:0065007;GO:0110165	WP_169046415.1(MCP four helix bundle domain-containing protein [Aeromonas salmonicida])	sp|Q88IY8|MCPP_PSEPK(Methyl-accepting chemotaxis protein McpP OS=Pseudomonas putida (strain ATCC 47054 / DSM 6125 / NCIMB 11950 / KT2440) OX=160488 GN=mcpP PE=1 SV=1)
HED66_RS14870	3499	1503	641	41912	50584	75294	186.56	88.58	35.57	1218.24	1781.55	2332.22	103.57	1777.34	6.15418	1.50968e-59	6.81347e-58	yes	up	arcC	carbamate kinase	NZ_CP051883.1	3274764	3273838	-	COG0549(E:Amino acid transport and metabolism)	COG0549(carbamate kinase)	METABOLISM	K00926	arcC	carbamate kinase [EC:2.7.2.2]	map00220(Arginine biosynthesis); map00910(Nitrogen metabolism); map00230(Purine metabolism)	Metabolism;Metabolism;Metabolism	Amino acid metabolism;Energy metabolism;Nucleotide metabolism	PF00696.29(AA_kinase:Amino acid kinase family)	GO:0008804(molecular_function:carbamate kinase activity); GO:0006525(biological_process:arginine metabolic process)	GO:0009987;GO:0003824;GO:0008152	WP_087756965.1(carbamate kinase [Aeromonas salmonicida])	sp|P13982|ARCC_PSEAE(Carbamate kinase OS=Pseudomonas aeruginosa (strain ATCC 15692 / DSM 22644 / CIP 104116 / JCM 14847 / LMG 12228 / 1C / PRS 101 / PAO1) OX=208964 GN=arcC PE=3 SV=1)
HED66_RS20310	1746.81	1740.69	1327.84	6347.04	6889.44	9280.19	14.69	16.17	11.77	30.34	39.75	45.94	14.21	38.6767	3.37828	2.10299e-59	9.38803e-58	yes	up	HED66_RS20310	type I secretion C-terminal target domain-containing protein	NZ_CP051883.1	4423334	4428595	+	ENOG410XP4A(S:Function unknown); ENOG410XQTW(S:Function unknown)	ENOG410XP4A(domain protein); ENOG410XQTW(domain protein)	POORLY CHARACTERIZED;POORLY CHARACTERIZED							PF00353.20(HemolysinCabind:RTX calcium-binding nonapeptide repeat (4 copies)); PF17803.2(Cadherin_4:Bacterial cadherin-like domain); PF00092.29(VWA:von Willebrand factor type A domain); PF13519.7(VWA_2:von Willebrand factor type A domain); PF17963.2(Big_9:Bacterial Ig domain)			WP_169047673.1(type I secretion C-terminal target domain-containing protein [Aeromonas salmonicida])
HED66_RS14915	316	124	102	1826	2720	3395	4.48	1.94	1.52	14.64	26.34	28.3	2.64667	23.0933	5.07843	3.69212e-58	1.63049e-56	yes	up	HED66_RS14915	beta-galactosidase	NZ_CP051883.1	3287374	3284297	-	COG3250(G:Carbohydrate transport and metabolism)	COG3250(hydrolase family 2)	METABOLISM	K01190	lacZ	beta-galactosidase [EC:3.2.1.23]	map00600(Sphingolipid metabolism); map00511(Other glycan degradation); map00052(Galactose metabolism)	Metabolism;Metabolism;Metabolism	Lipid metabolism;Glycan biosynthesis and metabolism;Carbohydrate metabolism	PF02836.18(Glyco_hydro_2_C:Glycosyl hydrolases family 2, TIM barrel domain); PF02837.19(Glyco_hydro_2_N:Glycosyl hydrolases family 2, sugar binding domain); PF02929.18(Bgal_small_N:Beta galactosidase small chain); PF16353.6(DUF4981:Domain of unknown function (DUF4981)); PF00703.22(Glyco_hydro_2:Glycosyl hydrolases family 2)			WP_169046993.1(beta-galactosidase [Aeromonas salmonicida])	sp|A0KQH4|BGAL_AERHH(Beta-galactosidase OS=Aeromonas hydrophila subsp. hydrophila (strain ATCC 7966 / DSM 30187 / JCM 1027 / KCTC 2358 / NCIMB 9240) OX=380703 GN=lacZ PE=3 SV=1)
HED66_RS16210	1449	1687	943	13	22	21	349.99	451.84	226.38	1.47	3.06	2.81	342.737	2.44667	-5.02308	8.52903e-58	3.72646e-56	yes	down	rnpA	ribonuclease P protein component	NZ_CP051883.1	3575227	3574868	-	COG0594(J:Translation, ribosomal structure and biogenesis)	COG0594(RNaseP catalyzes the removal of the 5'-leader sequence from pre-tRNA to produce the mature 5'-terminus. It can also cleave other RNA substrates such as 4.5S RNA. The protein component plays an auxiliary but essential role in vivo by binding to the 5'-leader sequence and broadening the substrate specificity of the ribozyme (By similarity))	INFORMATION STORAGE AND PROCESSING	K03536	rnpA	ribonuclease P protein component [EC:3.1.26.5]				PF00825.19(Ribonuclease_P:Ribonuclease P)	GO:0000049(molecular_function:tRNA binding); GO:0004526(molecular_function:ribonuclease P activity); GO:0001682(biological_process:tRNA 5'-leader removal)	GO:0005488;GO:0009987;GO:0008152;GO:0003824	WP_005319554.1(MULTISPECIES: ribonuclease P protein component [Aeromonas])	sp|A4STS7|RNPA_AERS4(Ribonuclease P protein component OS=Aeromonas salmonicida (strain A449) OX=382245 GN=rnpA PE=3 SV=1)
sRNA0241	5	3	4	1397	1215	629	25.54	17	17.9	1737.48	2009.87	1412.25	20.1467	1719.87	9.37288	3.58052e-57	1.54792e-55	yes	up
HED66_RS06805	399	427	293	1235	1604	2193	10.13	11.98	7.8	17.55	27.55	32.62	9.97	25.9067	3.30528	4.67773e-57	2.00119e-55	yes	up	sdhA	succinate dehydrogenase flavoprotein subunit	NZ_CP051883.1	1524151	1522385	-	COG1053(C:Energy production and conversion)	COG1053(2-oxoglutarate dehydrogenase, E1)	METABOLISM	K00239	sdhA	succinate dehydrogenase / fumarate reductase, flavoprotein subunit [EC:1.3.5.1 1.3.5.4]	map00020(Citrate cycle (TCA cycle)); map05134(Legionellosis); map00720(Carbon fixation pathways in prokaryotes); map00190(Oxidative phosphorylation); map00650(Butanoate metabolism)	Metabolism;Human Diseases;Metabolism;Metabolism;Metabolism	Carbohydrate metabolism;Infectious disease: bacterial;Energy metabolism;Energy metabolism;Carbohydrate metabolism	PF00890.25(FAD_binding_2:FAD binding domain); PF02910.21(Succ_DH_flav_C:Fumarate reductase flavoprotein C-term); PF01134.23(GIDA:Glucose inhibited division protein A); PF01266.25(DAO:FAD dependent oxidoreductase); PF03486.15(HI0933_like:HI0933-like protein)	GO:0022900(biological_process:electron transport chain); GO:0006099(biological_process:tricarboxylic acid cycle); GO:0050660(molecular_function:flavin adenine dinucleotide binding); GO:0008177(molecular_function:succinate dehydrogenase (ubiquinone) activity); GO:0005886(cellular_component:plasma membrane)	GO:0005488;GO:0110165;GO:0009987;GO:0003824;GO:0008152	ABO90408.1(succinate dehydrogenase flavoprotein subunit [Aeromonas salmonicida subsp. salmonicida A449])	sp|P0AC43|SDHA_ECO57(Succinate dehydrogenase flavoprotein subunit OS=Escherichia coli O157:H7 OX=83334 GN=sdhA PE=3 SV=1)
HED66_RS15665	3648	4055	3721	34	66	104	324.8	399.42	341.44	1.6	3.77	5.32	355.22	3.56333	-4.75903	7.3851e-57	3.12686e-55	yes	down	HED66_RS15665	OmpA family lipoprotein	NZ_CP051883.1	3452208	3451552	-	COG2885(O:Posttranslational modification, protein turnover, chaperones)	COG2885(sulfurtransferase activity)	CELLULAR PROCESSES AND SIGNALING							PF00691.21(OmpA:OmpA family); PF13488.7(Gly-zipper_Omp:Glycine zipper); PF13441.7(Gly-zipper_YMGG:YMGG-like Gly-zipper); PF05433.16(Rick_17kDa_Anti:Glycine zipper 2TM domain)	GO:0016021(cellular_component:integral component of membrane); GO:0009279(cellular_component:cell outer membrane)	GO:0110165	VXA80946.1(putative outer membrane lipoprotien [Aeromonas sp. 9A])	sp|P37665|YIAD_ECOLI(Probable lipoprotein YiaD OS=Escherichia coli (strain K12) OX=83333 GN=yiaD PE=1 SV=2)
HED66_RS08985	988	434	727	11015	9706	14002	27.05	13.13	20.86	168.36	179.35	224.36	20.3467	190.69	5.16832	8.28293e-57	3.47122e-55	yes	up	HED66_RS08985	NAD(P)-binding protein	NZ_CP051883.1	2010289	2008643	-	COG0493(M:Cell wall/membrane/envelope biogenesis)	COG0493(Nad-dependent epimerase dehydratase)	CELLULAR PROCESSES AND SIGNALING							PF07992.15(Pyr_redox_2:Pyridine nucleotide-disulphide oxidoreductase); PF14691.7(Fer4_20:Dihydroprymidine dehydrogenase domain II, 4Fe-4S cluster); PF13738.7(Pyr_redox_3:Pyridine nucleotide-disulphide oxidoreductase); PF00070.28(Pyr_redox:Pyridine nucleotide-disulphide oxidoreductase); PF13450.7(NAD_binding_8:NAD(P)-binding Rossmann-like domain); PF01266.25(DAO:FAD dependent oxidoreductase); PF00…	GO:0051536(molecular_function:iron-sulfur cluster binding); GO:0016491(molecular_function:oxidoreductase activity)	GO:0003824;GO:0005488	WP_169046457.1(FAD-dependent oxidoreductase [Aeromonas salmonicida])	sp|Q8U195|SUDHA_PYRFU(Sulfide dehydrogenase subunit alpha OS=Pyrococcus furiosus (strain ATCC 43587 / DSM 3638 / JCM 8422 / Vc1) OX=186497 GN=sudA PE=1 SV=1)
HED66_RS12725	1949	2167	1165	22	33	56	267.89	329.87	162.94	1.53	2.8	4.37	253.567	2.9	-4.43888	1.23771e-55	5.13463e-54	yes	down	HED66_RS12725	YacL family protein	NZ_CP051883.1	2821076	2821450	+	COG3112(S:Function unknown)	COG3112(UPF0231 protein)	POORLY CHARACTERIZED	K09910		uncharacterized protein				PF06062.12(UPF0231:Uncharacterised protein family (UPF0231))			WP_169046797.1(YacL family protein [Aeromonas salmonicida])	sp|Q6LMI4|Y3187_PHOPR(UPF0231 protein PBPRA3187 OS=Photobacterium profundum (strain SS9) OX=298386 GN=PBPRA3187 PE=3 SV=1)
HED66_RS05250	71	42	60	550	765	722	12.87	8.44	10.95	48.8	83.05	73.46	10.7533	68.4367	4.70942	3.43115e-55	1.40917e-53	yes	up	HED66_RS05250	GFA family protein	NZ_CP051883.1	1156621	1157019	+	COG3791(S:Function unknown)	COG3791(Glutathione-dependent formaldehyde-activating Gfa)	POORLY CHARACTERIZED							PF04828.15(GFA:Glutathione-dependent formaldehyde-activating enzyme)	GO:0016846(molecular_function:carbon-sulfur lyase activity)	GO:0003824	WP_011898674.1(GFA family protein [Aeromonas salmonicida])	sp|O14034|YEMD_SCHPO(Uncharacterized lyase C29B12.13 OS=Schizosaccharomyces pombe (strain 972 / ATCC 24843) OX=284812 GN=SPAC29B12.13 PE=3 SV=1)
HED66_RS13680	3004	3087	1810	7881	10255	15583	51.79	58.78	32.79	76.58	120.36	157.71	47.7867	118.217	3.23535	4.20193e-55	1.70865e-53	yes	up	acnB	bifunctional aconitate hydratase 2/2-methylisocitrate dehydratase	NZ_CP051883.1	3017013	3014416	-	COG1049(C:Energy production and conversion)	COG1049(Aconitate hydratase 2)	METABOLISM	K01682	acnB	aconitate hydratase 2 / 2-methylisocitrate dehydratase [EC:4.2.1.3 4.2.1.99]	map00020(Citrate cycle (TCA cycle)); map00630(Glyoxylate and dicarboxylate metabolism); map00720(Carbon fixation pathways in prokaryotes); map00640(Propanoate metabolism)	Metabolism;Metabolism;Metabolism;Metabolism	Carbohydrate metabolism;Carbohydrate metabolism;Energy metabolism;Carbohydrate metabolism	PF06434.14(Aconitase_2_N:Aconitate hydratase 2 N-terminus); PF11791.9(Aconitase_B_N:Aconitate B N-terminal domain); PF00330.21(Aconitase:Aconitase family (aconitate hydratase))	GO:0051539(molecular_function:4 iron, 4 sulfur cluster binding); GO:0047456(molecular_function:2-methylisocitrate dehydratase activity); GO:0005829(cellular_component:cytosol); GO:0006099(biological_process:tricarboxylic acid cycle); GO:0047780(molecular_function:citrate dehydratase activity); GO:0003994(molecular_function:aconitate hydratase activity); GO:0046872(molecular_function:metal ion bin…	GO:0005488;GO:0110165;GO:0003824;GO:0008152	WP_169046899.1(bifunctional aconitate hydratase 2/2-methylisocitrate dehydratase [Aeromonas salmonicida])	sp|P36683|ACNB_ECOLI(Aconitate hydratase B OS=Escherichia coli (strain K12) OX=83333 GN=acnB PE=1 SV=3)
HED66_RS02220	40	27	15	249	269	469	1.69	1.26	0.66	5.79	7.58	11.55	1.20333	8.30667	4.75403	5.48764e-55	2.20958e-53	yes	up	HED66_RS02220	2-oxo acid dehydrogenase subunit E2	NZ_CP051883.1	494504	495604	+	COG0508(C:Energy production and conversion)	COG0508(Dehydrogenase)	METABOLISM	K00627	aceF	pyruvate dehydrogenase E2 component (dihydrolipoamide acetyltransferase) [EC:2.3.1.12]	map00020(Citrate cycle (TCA cycle)); map00010(Glycolysis / Gluconeogenesis); map00620(Pyruvate metabolism)	Metabolism;Metabolism;Metabolism	Carbohydrate metabolism;Carbohydrate metabolism;Carbohydrate metabolism	PF00198.24(2-oxoacid_dh:2-oxoacid dehydrogenases acyltransferase (catalytic domain)); PF00364.23(Biotin_lipoyl:Biotin-requiring enzyme); PF02817.18(E3_binding:e3 binding domain)			WP_059112642.1(2-oxo acid dehydrogenase subunit E2 [Aeromonas salmonicida])	sp|P09062|ODB2_PSEPU(Lipoamide acyltransferase component of branched-chain alpha-keto acid dehydrogenase complex OS=Pseudomonas putida OX=303 GN=bkdB PE=3 SV=1)
HED66_RS14455	39	18	3	607	604	1138	3.12	1.59	0.25	25.87	31.26	52.53	1.65333	36.5533	6.5237	5.54241e-55	2.20997e-53	yes	up	HED66_RS14455	HPr family phosphocarrier protein	NZ_CP051883.1	3187666	3186950	-	COG1925(S:Function unknown)	COG1925(-)	POORLY CHARACTERIZED	K05881	dhaM	phosphoenolpyruvate---glycerone phosphotransferase subunit DhaM [EC:2.7.1.121]	map00561(Glycerolipid metabolism)	Metabolism	Lipid metabolism	PF03610.17(EIIA-man:PTS system fructose IIA component); PF00381.20(PTS-HPr:PTS HPr component phosphorylation site)	GO:0019563(biological_process:glycerol catabolic process); GO:0009401(biological_process:phosphoenolpyruvate-dependent sugar phosphotransferase system); GO:0016021(cellular_component:integral component of membrane); GO:0047324(molecular_function:phosphoenolpyruvate-glycerone phosphotransferase activity); GO:0005737(cellular_component:cytoplasm)	GO:0110165;GO:0009987;GO:0003824;GO:0008152;GO:0051179	WP_169046964.1(HPr family phosphocarrier protein [Aeromonas salmonicida])	sp|P37349|DHAM_ECOLI(PEP-dependent dihydroxyacetone kinase, phosphoryl donor subunit DhaM OS=Escherichia coli (strain K12) OX=83333 GN=dhaM PE=1 SV=3)
HED66_RS14155	514	416	247	1330	1837	2234	16.22	14.51	8.16	23.35	39	41.22	12.9633	34.5233	3.38122	5.73666e-55	2.26543e-53	yes	up	HED66_RS14155	extracellular solute-binding protein	NZ_CP051883.1	3115943	3114408	-	COG1653(G:Carbohydrate transport and metabolism)	COG1653(transporter activity)	METABOLISM	K10117	msmE	raffinose/stachyose/melibiose transport system substrate-binding protein	map02010(ABC transporters)	Environmental Information Processing	Membrane transport	PF01547.26(SBP_bac_1:Bacterial extracellular solute-binding protein); PF13416.7(SBP_bac_8:Bacterial extracellular solute-binding protein)	GO:0055085(biological_process:transmembrane transport)	GO:0009987;GO:0051179	WP_169046928.1(extracellular solute-binding protein [Aeromonas salmonicida])	sp|Q00749|MSME_STRMU(Multiple sugar-binding protein OS=Streptococcus mutans serotype c (strain ATCC 700610 / UA159) OX=210007 GN=msmE PE=2 SV=2)
HED66_RS14860	638	426	72	15764	16369	24542	20.01	14.76	2.36	274.94	345.28	449.89	12.3767	356.703	6.93535	2.59394e-54	1.0146e-52	yes	up	HED66_RS14860	YfcC family protein	NZ_CP051883.1	3272608	3271202	-	COG1288(F:Nucleotide transport and metabolism)	COG1288(Involved in allosteric regulation of aspartate carbamoyltransferase (By similarity))	METABOLISM							PF03606.16(DcuC:C4-dicarboxylate anaerobic carrier)	GO:0016021(cellular_component:integral component of membrane)	GO:0110165	ABO88417.1(arginine-ornithine antiporter [Aeromonas salmonicida subsp. salmonicida A449])	sp|P44023|Y594_HAEIN(Uncharacterized protein HI_0594 OS=Haemophilus influenzae (strain ATCC 51907 / DSM 11121 / KW20 / Rd) OX=71421 GN=HI_0594 PE=4 SV=1)
HED66_RS20355	1725	1103	782	5097	7452	7700	73.68	52.06	34.86	119.83	212.09	191.64	53.5333	174.52	3.69047	2.90418e-54	1.12523e-52	yes	up	HED66_RS20355	M20/M25/M40 family metallo-hydrolase	NZ_CP051883.1	4439151	4438084	-	COG2234(S:Function unknown)	COG2234(Epimerase)	POORLY CHARACTERIZED							PF04389.18(Peptidase_M28:Peptidase family M28); PF01546.29(Peptidase_M20:Peptidase family M20/M25/M40); PF05343.15(Peptidase_M42:M42 glutamyl aminopeptidase)			WP_169047490.1(M20/M25/M40 family metallo-hydrolase [Aeromonas salmonicida])	sp|P80561|APX_STRGG(Aminopeptidase S OS=Streptomyces griseus subsp. griseus (strain JCM 4626 / NBRC 13350) OX=455632 GN=SGR_5809 PE=1 SV=2)
HED66_RS13540	437	203	179	1624	2462	3111	9.62	4.94	4.14	20.06	36.75	40.15	6.23333	32.32	4.31444	4.26295e-54	1.63626e-52	yes	up	HED66_RS13540	DUF885 domain-containing protein	NZ_CP051883.1	2992530	2990425	-	COG4805(S:Function unknown)	COG4805(secreted protein)	POORLY CHARACTERIZED							PF05960.12(DUF885:Bacterial protein of unknown function (DUF885))			WP_169046881.1(DUF885 family protein [Aeromonas salmonicida])
HED66_RS14270	2161	2532	2913	19	20	41	206.53	267.76	286.43	0.95	1.22	2.25	253.573	1.47333	-5.53105	6.49025e-54	2.4681e-52	yes	down	HED66_RS14270	porin family protein	NZ_CP051883.1	3143561	3144193	+	ENOG410YZX6(M:Cell wall/membrane/envelope biogenesis)	ENOG410YZX6(OmpA-like transmembrane domain)	CELLULAR PROCESSES AND SIGNALING							PF13505.7(OMP_b-brl:Outer membrane protein beta-barrel domain); PF01389.18(OmpA_membrane:OmpA-like transmembrane domain)			WP_169046942.1(outer membrane beta-barrel protein [Aeromonas salmonicida])
HED66_RS09820	14009	13088	10512	409	377	464	772.87	798.19	603.2	12.28	13.72	14.86	724.753	13.62	-3.72797	8.3943e-54	3.16288e-52	yes	down	arcA	two-component system response regulator ArcA	NZ_CP051883.1	2197974	2198693	+	COG0745(S:Function unknown)	COG0745(Protein of unknown function (DUF3293))	POORLY CHARACTERIZED	K07773	arcA	two-component system, OmpR family, aerobic respiration control protein ArcA	map02026(Biofilm formation - Escherichia coli); map02020(Two-component system)	Cellular Processes;Environmental Information Processing	Cellular community - prokaryotes;Signal transduction	PF00072.25(Response_reg:Response regulator receiver domain); PF00486.29(Trans_reg_C:Transcriptional regulatory protein, C terminal)	GO:0000160(biological_process:phosphorelay signal transduction system); GO:0006355(biological_process:regulation of transcription, DNA-templated); GO:0003677(molecular_function:DNA binding)	GO:0065007;GO:0009987;GO:0005488	WP_005312398.1(MULTISPECIES: two-component system response regulator ArcA [Aeromonas])	sp|P0A9Q3|ARCA_ECO57(Aerobic respiration control protein ArcA OS=Escherichia coli O157:H7 OX=83334 GN=arcA PE=3 SV=1)
HED66_RS03860	29	55	30	339	414	637	0.89	1.87	0.97	5.81	8.57	11.46	1.24333	8.61333	4.72602	1.29649e-53	4.84061e-52	yes	up	nuoM	NADH-quinone oxidoreductase subunit M	NZ_CP051883.1	856839	855319	-	COG1008(C:Energy production and conversion)	COG1008(subunit m)	METABOLISM	K00342	nuoM	NADH-quinone oxidoreductase subunit M [EC:7.1.1.2]	map00190(Oxidative phosphorylation)	Metabolism	Energy metabolism	PF00361.21(Proton_antipo_M:Proton-conducting membrane transporter)	GO:0008137(molecular_function:NADH dehydrogenase (ubiquinone) activity); GO:0016021(cellular_component:integral component of membrane); GO:0042773(biological_process:ATP synthesis coupled electron transport)	GO:0003824;GO:0009987;GO:0110165;GO:0008152	WP_021140917.1(NADH-quinone oxidoreductase subunit M [Aeromonas salmonicida])	sp|P0AFE9|NUOM_ECO57(NADH-quinone oxidoreductase subunit M OS=Escherichia coli O157:H7 OX=83334 GN=nuoM PE=3 SV=1)
HED66_RS13430	9195	5982	5031	98	214	190	298.34	214.44	170.84	1.77	4.67	3.6	227.873	3.34667	-4.17085	3.19739e-53	1.18303e-51	yes	down	nhaC	Na+/H+ antiporter NhaC	NZ_CP051883.1	2967008	2968417	+	COG1757(S:Function unknown)	COG1757(Late competence development protein ComFB)	POORLY CHARACTERIZED	K03315	nhaC	Na+:H+ antiporter, NhaC family				PF03553.15(Na_H_antiporter:Na+/H+ antiporter family); PF03606.16(DcuC:C4-dicarboxylate anaerobic carrier)	GO:0015297(molecular_function:antiporter activity); GO:0016021(cellular_component:integral component of membrane)	GO:0005215;GO:0110165	WP_169046868.1(Na+/H+ antiporter NhaC [Aeromonas salmonicida])	sp|P54571|MLEN_BACSU(Malate-2H(+)/Na(+)-lactate antiporter OS=Bacillus subtilis (strain 168) OX=224308 GN=mleN PE=1 SV=1)
HED66_RS00580	43	56	23	287	383	448	2.96	4.27	1.64	10.63	17.21	17.85	2.95667	15.23	4.3759	6.57321e-53	2.41037e-51	yes	up	HED66_RS00580	DUF1338 domain-containing protein	NZ_CP051883.1	123952	124749	+	ENOG410Z3E0(S:Function unknown)	ENOG410Z3E0(DUF1338)	POORLY CHARACTERIZED							PF07063.14(DUF1338:Domain of unknown function (DUF1338))	GO:0008483(molecular_function:transaminase activity)	GO:0003824	WP_169045599.1(DUF1338 family protein [Aeromonas salmonicida])
HED66_RS04625	109	112	95	642	1028	861	3.25	3.69	2.97	10.67	20.66	15.02	3.30333	15.45	4.15867	1.6252e-52	5.90681e-51	yes	up	HED66_RS04625	peptide ABC transporter substrate-binding protein	NZ_CP051883.1	1027983	1026367	-	COG4166(S:Function unknown)	COG4166(Protein of unknown function (DUF1107))	POORLY CHARACTERIZED	K15580	oppA	oligopeptide transport system substrate-binding protein	map02024(Quorum sensing); map02010(ABC transporters); map01501(beta-Lactam resistance)	Cellular Processes;Environmental Information Processing;Human Diseases	Cellular community - prokaryotes;Membrane transport;Drug resistance: antimicrobial	PF00496.23(SBP_bac_5:Bacterial extracellular solute-binding proteins, family 5 Middle)	GO:0043190(cellular_component:ATP-binding cassette (ABC) transporter complex); GO:0055085(biological_process:transmembrane transport)	GO:0009987;GO:0051179;GO:0032991	WP_169046014.1(peptide ABC transporter substrate-binding protein [Aeromonas salmonicida])	sp|P23843|OPPA_ECOLI(Periplasmic oligopeptide-binding protein OS=Escherichia coli (strain K12) OX=83333 GN=oppA PE=1 SV=2)
HED66_RS17245	4740	4511	2300	25	46	104	435.57	458.63	217.66	1.21	2.71	5.49	370.62	3.13667	-4.94827	2.15022e-52	7.74645e-51	yes	down	HED66_RS17245	bifunctional 4-hydroxy-2-oxoglutarate aldolase/2-dehydro-3-deoxy-phosphogluconate aldolase	NZ_CP051883.1	3793506	3794147	+	COG0800(G:Carbohydrate transport and metabolism)	COG0800(Aldolase)	METABOLISM	K01625	eda	2-dehydro-3-deoxyphosphogluconate aldolase / (4S)-4-hydroxy-2-oxoglutarate aldolase [EC:4.1.2.14 4.1.3.42]	map00630(Glyoxylate and dicarboxylate metabolism); map00030(Pentose phosphate pathway)	Metabolism;Metabolism	Carbohydrate metabolism;Carbohydrate metabolism	PF01081.20(Aldolase:KDPG and KHG aldolase)	GO:0008700(molecular_function:4-hydroxy-2-oxoglutarate aldolase activity); GO:0008675(molecular_function:2-dehydro-3-deoxy-phosphogluconate aldolase activity); GO:0043725(molecular_function:2-keto-3-deoxygluconate aldolase activity)	GO:0003824	WP_111589611.1(bifunctional 4-hydroxy-2-oxoglutarate aldolase/2-dehydro-3-deoxy-phosphogluconate aldolase [Aeromonas salmonicida])	sp|P0A957|ALKH_ECO57(KHG/KDPG aldolase OS=Escherichia coli O157:H7 OX=83334 GN=eda PE=3 SV=1)
HED66_RS03645	18373	18233	19611	340	565	670	757.59	830.81	844.27	7.73	15.54	16.11	810.89	13.1267	-4.08109	2.71101e-52	9.68182e-51	yes	down	HED66_RS03645	trans-2-enoyl-CoA reductase family protein	NZ_CP051883.1	804344	805537	+	COG3007(S:Function unknown)	COG3007(reductase (By)	POORLY CHARACTERIZED	K00209	fabV	enoyl-[acyl-carrier protein] reductase / trans-2-enoyl-CoA reductase (NAD+) [EC:1.3.1.9 1.3.1.44]	map00061(Fatty acid biosynthesis); map00650(Butanoate metabolism)	Metabolism;Metabolism	Lipid metabolism;Carbohydrate metabolism	PF12241.9(Enoyl_reductase:Trans-2-enoyl-CoA reductase catalytic region); PF12242.9(Eno-Rase_NADH_b:NAD(P)H binding domain of trans-2-enoyl-CoA reductase); PF07055.13(Eno-Rase_FAD_bd:Enoyl reductase FAD binding domain)	GO:0006633(biological_process:fatty acid biosynthetic process); GO:0051287(molecular_function:NAD binding); GO:0004318(molecular_function:enoyl-[acyl-carrier-protein] reductase (NADH) activity); GO:0016631(molecular_function:enoyl-[acyl-carrier-protein] reductase activity)	GO:0009987;GO:0003824;GO:0008152;GO:0005488	WP_021140931.1(MULTISPECIES: trans-2-enoyl-CoA reductase family protein [Aeromonas])	sp|A4SLJ1|FABV_AERS4(Enoyl-[acyl-carrier-protein] reductase [NADH] FabV OS=Aeromonas salmonicida (strain A449) OX=382245 GN=ASA_1682 PE=3 SV=1)
HED66_RS01220	9184	7554	4653	29280	34440	36276	383.85	348.9	203.01	674.18	959.92	883.73	311.92	839.277	3.44292	2.79503e-52	9.89584e-51	yes	up	ompAII	porin OmpAII	NZ_CP051883.1	268239	267238	-	COG2885(M:Cell wall/membrane/envelope biogenesis)	COG2885(Ompa motb domain protein)	CELLULAR PROCESSES AND SIGNALING	K03286		OmpA-OmpF porin, OOP family				PF01389.18(OmpA_membrane:OmpA-like transmembrane domain); PF00691.21(OmpA:OmpA family); PF13505.7(OMP_b-brl:Outer membrane protein beta-barrel domain)	GO:0016021(cellular_component:integral component of membrane); GO:0009279(cellular_component:cell outer membrane)	GO:0110165	WP_111587442.1(porin OmpAII [Aeromonas salmonicida])	sp|P24017|OMPA_KLEPN(Outer membrane protein A OS=Klebsiella pneumoniae OX=573 GN=ompA PE=1 SV=2)
HED66_RS14160	470	395	173	1740	2129	3190	11.15	10.35	4.31	23.13	34.2	44.35	8.60333	33.8933	3.9601	3.4292e-52	1.20374e-50	yes	up	HED66_RS14160	methyl-accepting chemotaxis protein	NZ_CP051883.1	3117931	3115952	-	ENOG410ZVYW(S:Function unknown)	ENOG410ZVYW(MA)	POORLY CHARACTERIZED	K03406	mcp	methyl-accepting chemotaxis protein	map02030(Bacterial chemotaxis); map02020(Two-component system)	Cellular Processes;Environmental Information Processing	Cell motility;Signal transduction	PF00015.22(MCPsignal:Methyl-accepting chemotaxis protein (MCP) signalling domain); PF12729.8(4HB_MCP_1:Four helix bundle sensory module for signal transduction)			WP_169046929.1(MCP four helix bundle domain-containing protein [Aeromonas salmonicida])	sp|Q9Z429|NAHY_PSEPU(Methyl-accepting chemotaxis protein NahY OS=Pseudomonas putida OX=303 GN=nahY PE=4 SV=1)
HED66_RS03575	2191	1899	1504	36	70	73	190.34	182.5	134.74	1.65	3.91	3.65	169.193	3.07	-3.83085	3.55599e-52	1.23766e-50	yes	down	rnt	ribonuclease T	NZ_CP051883.1	790569	789898	-	COG0847(L:Replication, recombination and repair)	COG0847(DNA polymerase iii)	INFORMATION STORAGE AND PROCESSING	K03683	rnt	ribonuclease T [EC:3.1.13.-]				PF00929.25(RNase_T:Exonuclease); PF16473.6(DUF5051:3' exoribonuclease, RNase T-like)	GO:0016896(molecular_function:exoribonuclease activity, producing 5'-phosphomonoesters); GO:0000287(molecular_function:magnesium ion binding); GO:0008033(biological_process:tRNA processing); GO:0003676(molecular_function:nucleic acid binding)	GO:0005488;GO:0009987;GO:0003824;GO:0008152	WP_169045908.1(ribonuclease T [Aeromonas salmonicida])	sp|Q7N3W0|RNT_PHOLL(Ribonuclease T OS=Photorhabdus luminescens subsp. laumondii (strain DSM 15139 / CIP 105565 / TT01) OX=243265 GN=rnt PE=3 SV=1)
HED66_RS08890	5599	3013	4252	82590	62892	63917	102.28	60.79	81.61	849.49	781.44	685.2	81.56	772.043	5.24439	6.49036e-52	2.23999e-50	yes	up	ahh1	hemolysin Ahh1	NZ_CP051883.1	1990481	1988616	-	ENOG410YBQ4(S:Function unknown)	ENOG410YBQ4(Hemolytic toxin N terminal)	POORLY CHARACTERIZED	K10948	hlyA	hemolysin	map05110(Vibrio cholerae infection)	Human Diseases	Infectious disease: bacterial	PF12563.9(Hemolysin_N:Hemolytic toxin N terminal); PF07968.13(Leukocidin:Leukocidin/Hemolysin toxin family); PF00652.23(Ricin_B_lectin:Ricin-type beta-trefoil lectin domain)			WP_169046446.1(hemolysin Ahh1 [Aeromonas salmonicida])	sp|P55870|HLY1_AERHH(Hemolysin ahh1 OS=Aeromonas hydrophila subsp. hydrophila (strain ATCC 7966 / DSM 30187 / JCM 1027 / KCTC 2358 / NCIMB 9240) OX=380703 GN=ahh1 PE=3 SV=2)
HED66_RS21025	21541	23286	21435	500	826	890	759.79	907.51	790.64	9.77	19.53	18.33	819.313	15.8767	-3.80016	2.62139e-51	8.97172e-50	yes	down	accC	acetyl-CoA carboxylase biotin carboxylase subunit	NZ_CP051883.1	4580341	4579001	-	COG0439(I:Lipid transport and metabolism)	COG0439(acetyl-CoA carboxylase biotin carboxylase)	METABOLISM	K01961	accC	acetyl-CoA carboxylase, biotin carboxylase subunit [EC:6.4.1.2 6.3.4.14]	map00720(Carbon fixation pathways in prokaryotes); map00640(Propanoate metabolism); map00061(Fatty acid biosynthesis); map00620(Pyruvate metabolism)	Metabolism;Metabolism;Metabolism;Metabolism	Energy metabolism;Carbohydrate metabolism;Lipid metabolism;Carbohydrate metabolism	PF02786.18(CPSase_L_D2:Carbamoyl-phosphate synthase L chain, ATP binding domain); PF00289.23(Biotin_carb_N:Biotin carboxylase, N-terminal domain); PF02785.20(Biotin_carb_C:Biotin carboxylase C-terminal domain); PF07478.14(Dala_Dala_lig_C:D-ala D-ala ligase C-terminus); PF02655.15(ATP-grasp_3:ATP-grasp domain); PF02222.23(ATP-grasp:ATP-grasp domain)	GO:0006633(biological_process:fatty acid biosynthetic process); GO:0003989(molecular_function:acetyl-CoA carboxylase activity); GO:0004075(molecular_function:biotin carboxylase activity); GO:0046872(molecular_function:metal ion binding); GO:0005524(molecular_function:ATP binding); GO:2001295(biological_process:malonyl-CoA biosynthetic process)	GO:0005488;GO:0008152;GO:0003824;GO:0009987	WP_005317655.1(MULTISPECIES: acetyl-CoA carboxylase biotin carboxylase subunit [Aeromonas])	sp|P24182|ACCC_ECOLI(Biotin carboxylase OS=Escherichia coli (strain K12) OX=83333 GN=accC PE=1 SV=2)
HED66_RS06140	138	106	69	953	937	869	15.92	13.53	8.14	56.73	67.92	57.21	12.53	60.62	4.39158	3.66778e-51	1.24492e-49	yes	up	HED66_RS06140	peptide deformylase	NZ_CP051883.1	1367954	1367451	-	COG0242(J:Translation, ribosomal structure and biogenesis)	COG0242(Removes the formyl group from the N-terminal Met of newly synthesized proteins. Requires at least a dipeptide for an efficient rate of reaction. N-terminal L-methionine is a prerequisite for activity but the enzyme has broad specificity at other positions (By similarity))	INFORMATION STORAGE AND PROCESSING	K01462	def	peptide deformylase [EC:3.5.1.88]				PF01327.22(Pep_deformylase:Polypeptide deformylase)			WP_169047595.1(peptide deformylase [Aeromonas salmonicida])	sp|Q87I22|DEF2_VIBPA(Peptide deformylase 2 OS=Vibrio parahaemolyticus serotype O3:K6 (strain RIMD 2210633) OX=223926 GN=def2 PE=3 SV=1)
HED66_RS08240	4321	3530	1728	14729	19306	20876	132.49	119.58	55.48	251.36	398.45	374.29	102.517	341.367	3.74474	3.81764e-51	1.28517e-49	yes	up	glpK	glycerol kinase GlpK	NZ_CP051883.1	1851040	1852542	+	COG0554(C:Energy production and conversion)	COG0554(Key enzyme in the regulation of glycerol uptake and metabolism (By similarity))	METABOLISM	K00864	glpK	glycerol kinase [EC:2.7.1.30]	map04626(Plant-pathogen interaction); map00561(Glycerolipid metabolism); map03320(PPAR signaling pathway)	Organismal Systems;Metabolism;Organismal Systems	Environmental adaptation;Lipid metabolism;Endocrine system	PF00370.22(FGGY_N:FGGY family of carbohydrate kinases, N-terminal domain); PF02782.17(FGGY_C:FGGY family of carbohydrate kinases, C-terminal domain)	GO:0004370(molecular_function:glycerol kinase activity); GO:0019563(biological_process:glycerol catabolic process); GO:0006071(biological_process:glycerol metabolic process); GO:0005524(molecular_function:ATP binding); GO:0006072(biological_process:glycerol-3-phosphate metabolic process)	GO:0005488;GO:0009987;GO:0003824;GO:0008152	GAJ49856.1(glycerol kinase [Aeromonas salmonicida subsp. masoucida NBRC 13784])	sp|A4SPA7|GLPK_AERS4(Glycerol kinase OS=Aeromonas salmonicida (strain A449) OX=382245 GN=glpK PE=3 SV=1)
HED66_RS17165	10206	7947	6858	234	403	486	526.52	453.17	368.35	6.59	13.75	14.57	449.347	11.6367	-3.35293	5.04077e-51	1.68313e-49	yes	down	add	adenosine deaminase	NZ_CP051883.1	3773149	3772148	-	COG1816(S:Function unknown)	COG1816(Protein of unknown function (DUF2489))	POORLY CHARACTERIZED	K01488	add	adenosine deaminase [EC:3.5.4.4]	map05340(Primary immunodeficiency); map00230(Purine metabolism)	Human Diseases;Metabolism	Immune disease;Nucleotide metabolism	PF00962.23(A_deaminase:Adenosine/AMP deaminase)	GO:0004000(molecular_function:adenosine deaminase activity); GO:0009117(biological_process:nucleotide metabolic process); GO:0008270(molecular_function:zinc ion binding); GO:0009168(biological_process:purine ribonucleoside monophosphate biosynthetic process)	GO:0005488;GO:0009987;GO:0003824;GO:0008152	WP_169047205.1(adenosine deaminase [Aeromonas salmonicida])	sp|Q87TF3|ADD_VIBPA(Adenosine deaminase OS=Vibrio parahaemolyticus serotype O3:K6 (strain RIMD 2210633) OX=223926 GN=add PE=3 SV=1)
HED66_RS07750	614	534	185	3049	4404	5349	9.17	8.81	2.9	25.71	44.86	46.92	6.96	39.1633	4.48516	6.68769e-51	2.21503e-49	yes	up	gcvP	aminomethyl-transferring glycine dehydrogenase	NZ_CP051883.1	1732413	1729537	-	COG1003(E:Amino acid transport and metabolism)	COG1003(The glycine cleavage system catalyzes the degradation of glycine. The P protein binds the alpha-amino group of glycine through its pyridoxal phosphate cofactor)	METABOLISM	K00281	gcvP	glycine dehydrogenase [EC:1.4.4.2]	map00630(Glyoxylate and dicarboxylate metabolism); map00260(Glycine, serine and threonine metabolism)	Metabolism;Metabolism	Carbohydrate metabolism;Amino acid metabolism	PF02347.17(GDC-P:Glycine cleavage system P-protein); PF01212.22(Beta_elim_lyase:Beta-eliminating lyase)			WP_169046341.1(aminomethyl-transferring glycine dehydrogenase [Aeromonas salmonicida])	sp|A1S965|GCSP_SHEAM(Glycine dehydrogenase (decarboxylating) OS=Shewanella amazonensis (strain ATCC BAA-1098 / SB2B) OX=326297 GN=gcvP PE=3 SV=1)
HED66_RS03865	46	41	28	250	366	747	1.14	1.13	0.73	3.48	6.16	10.88	1	6.84	4.65082	2.10067e-50	6.90196e-49	yes	up	nuoL	NADH-quinone oxidoreductase subunit L	NZ_CP051883.1	858749	856902	-	COG1009(C:Energy production and conversion)	COG1009(subunit l)	METABOLISM	K00341	nuoL	NADH-quinone oxidoreductase subunit L [EC:7.1.1.2]	map00190(Oxidative phosphorylation)	Metabolism	Energy metabolism	PF00361.21(Proton_antipo_M:Proton-conducting membrane transporter); PF00662.21(Proton_antipo_N:NADH-Ubiquinone oxidoreductase (complex I), chain 5 N-terminus)			WP_169045934.1(NADH-quinone oxidoreductase subunit L [Aeromonas salmonicida])	sp|Q9I0J1|NUOL_PSEAE(NADH-quinone oxidoreductase subunit L OS=Pseudomonas aeruginosa (strain ATCC 15692 / DSM 22644 / CIP 104116 / JCM 14847 / LMG 12228 / 1C / PRS 101 / PAO1) OX=208964 GN=nuoL PE=3 SV=1)
HED66_RS15115	4318	4916	3329	137	187	206	654.02	824.84	511.27	10.39	17.32	17.64	663.377	15.1167	-3.4147	3.15157e-50	1.02726e-48	yes	down	HED66_RS15115	TraR/DksA C4-type zinc finger protein	NZ_CP051883.1	3331313	3331699	+	COG1734(E:Amino acid transport and metabolism)	COG1734(glutamine synthetase)	METABOLISM	K06204	dksA	DnaK suppressor protein	map02026(Biofilm formation - Escherichia coli)	Cellular Processes	Cellular community - prokaryotes	PF01258.18(zf-dskA_traR:Prokaryotic dksA/traR C4-type zinc finger)	GO:0008270(molecular_function:zinc ion binding)	GO:0005488	WP_005318322.1(MULTISPECIES: TraR/DksA C4-type zinc finger protein [Aeromonas])	sp|P0ABS3|DKSA_ECO57(RNA polymerase-binding transcription factor DksA OS=Escherichia coli O157:H7 OX=83334 GN=dksA PE=3 SV=1)
HED66_RS03345	826	521	389	2041	2943	3318	20.56	14.32	10.15	28.42	49.54	48.36	15.01	42.1067	3.44571	4.17282e-50	1.33889e-48	yes	up	HED66_RS03345	S8 family serine peptidase	NZ_CP051883.1	734039	732162	-	COG1404(O:Posttranslational modification, protein turnover, chaperones)	COG1404(peptidase (S8 and S53, subtilisin, kexin, sedolisin)	CELLULAR PROCESSES AND SIGNALING	K20755		Lys-Lys/Arg-Xaa endopeptidase [EC:3.4.21.121]				PF00082.23(Peptidase_S8:Subtilase family); PF01483.21(P_proprotein:Proprotein convertase P-domain)			WP_169045880.1(S8 family serine peptidase [Aeromonas salmonicida])	sp|P31339|ASPA_AERSA(Microbial serine proteinase OS=Aeromonas salmonicida OX=645 GN=aspA PE=1 SV=1)
HED66_RS12980	10	8	12	145	231	315	0.7	0.62	0.87	5.46	10.55	12.77	0.73	9.59333	5.62554	4.15317e-50	1.33889e-48	yes	up	argB	acetylglutamate kinase	NZ_CP051883.1	2882437	2881658	-	COG0548(E:Amino acid transport and metabolism)	COG0548(ornithine carbamoyltransferase)	METABOLISM	K00930	argB	acetylglutamate kinase [EC:2.7.2.8]	map00220(Arginine biosynthesis)	Metabolism	Amino acid metabolism	PF00696.29(AA_kinase:Amino acid kinase family)	GO:0005737(cellular_component:cytoplasm); GO:0042450(biological_process:arginine biosynthetic process via ornithine); GO:0003991(molecular_function:acetylglutamate kinase activity); GO:0005524(molecular_function:ATP binding)	GO:0110165;GO:0009987;GO:0003824;GO:0008152;GO:0005488	WP_058395388.1(MULTISPECIES: acetylglutamate kinase [Aeromonas])	sp|A4SIM3|ARGB_AERS4(Acetylglutamate kinase OS=Aeromonas salmonicida (strain A449) OX=382245 GN=argB PE=3 SV=1)
HED66_RS12615	1824	1570	1588	28	47	56	75.43	71.75	68.56	0.64	1.3	1.35	71.9133	1.09667	-4.14597	6.66006e-50	2.12038e-48	yes	down	hmpA	NO-inducible flavohemoprotein	NZ_CP051883.1	2799252	2800445	+	COG1017(C:Energy production and conversion)	COG1017(Is involved in NO detoxification in an aerobic process, termed nitric oxide dioxygenase (NOD) reaction that utilizes O(2) and NAD(P)H to convert NO to nitrate, which protects the bacterium from various noxious nitrogen compounds. Therefore, plays a central role in the inducible response to nitrosative stress (By similarity))	METABOLISM	K05916	hmp	nitric oxide dioxygenase [EC:1.14.12.17]				PF00175.22(NAD_binding_1:Oxidoreductase NAD-binding domain); PF00042.23(Globin:Globin); PF00970.25(FAD_binding_6:Oxidoreductase FAD-binding domain)	GO:0008941(molecular_function:nitric oxide dioxygenase activity); GO:0019825(molecular_function:oxygen binding); GO:0020037(molecular_function:heme binding); GO:0009636(biological_process:response to toxic substance); GO:0005344(molecular_function:oxygen transporter activity); GO:0051409(biological_process:response to nitrosative stress); GO:0046872(molecular_function:metal ion binding); GO:00719…	GO:0005488;GO:0005215;GO:0003824;GO:0050896	WP_169046788.1(NO-inducible flavohemoprotein [Aeromonas salmonicida])	sp|Q8ZCR0|HMP_YERPE(Flavohemoprotein OS=Yersinia pestis OX=632 GN=hmp PE=3 SV=1)
HED66_RS05495	2303	1168	931	8547	9979	11553	127.38	71.42	53.56	257.25	363.99	371.01	84.12	330.75	3.99801	8.50586e-50	2.6872e-48	yes	up	uspE	universal stress protein UspE	NZ_CP051883.1	1212472	1211525	-	COG0589(T:Signal transduction mechanisms)	COG0589(Universal stress protein)	CELLULAR PROCESSES AND SIGNALING	K14055	uspE	universal stress protein E				PF00582.27(Usp:Universal stress protein family)			WP_169046096.1(universal stress protein UspE [Aeromonas salmonicida])	sp|P0AAC2|USPE_ECO57(Universal stress protein E OS=Escherichia coli O157:H7 OX=83334 GN=uspE PE=3 SV=2)
HED66_RS20595	146	115	69	513	593	682	2.53	2.2	1.26	5.01	6.99	6.94	1.99667	6.31333	3.64574	1.14829e-49	3.60003e-48	yes	up	HED66_RS20595	TonB-dependent receptor	NZ_CP051883.1	4485461	4482855	-	ENOG410XQKN(P:Inorganic ion transport and metabolism)	ENOG410XQKN(TonB-dependent receptor)	METABOLISM	K02014		iron complex outermembrane recepter protein				PF00593.25(TonB_dep_Rec:TonB dependent receptor); PF07715.16(Plug:TonB-dependent Receptor Plug Domain)	GO:0016021(cellular_component:integral component of membrane); GO:0009279(cellular_component:cell outer membrane)	GO:0110165	WP_169047505.1(TonB-dependent receptor [Aeromonas salmonicida])	sp|Q7MQ42|BTUB_VIBVY(Vitamin B12 transporter BtuB OS=Vibrio vulnificus (strain YJ016) OX=196600 GN=btuB PE=3 SV=1)
HED66_RS04670	24263	26889	23307	655	1018	1011	762.46	933.55	766.74	11.45	21.52	18.57	820.917	17.18	-3.66983	2.50051e-49	7.78e-48	yes	down	tig	trigger factor	NZ_CP051883.1	1038505	1039815	+	COG0544(O:Posttranslational modification, protein turnover, chaperones)	COG0544(Involved in protein export. Acts as a chaperone by maintaining the newly synthesized protein in an open conformation)	CELLULAR PROCESSES AND SIGNALING	K03545	tig	trigger factor				PF05697.14(Trigger_N:Bacterial trigger factor protein (TF)); PF05698.15(Trigger_C:Bacterial trigger factor protein (TF) C-terminus); PF00254.29(FKBP_C:FKBP-type peptidyl-prolyl cis-trans isomerase)	GO:0005737(cellular_component:cytoplasm); GO:0006457(biological_process:protein folding); GO:0051301(biological_process:cell division); GO:0003755(molecular_function:peptidyl-prolyl cis-trans isomerase activity); GO:0015031(biological_process:protein transport); GO:0007049(biological_process:cell cycle)	GO:0110165;GO:0009987;GO:0003824;GO:0051179	WP_005315366.1(trigger factor [Aeromonas salmonicida])	sp|A4SM41|TIG_AERS4(Trigger factor OS=Aeromonas salmonicida (strain A449) OX=382245 GN=tig PE=3 SV=1)
HED66_RS15620	132	102	57	397	728	819	3.21	2.74	1.46	5.41	12	11.68	2.47	9.69667	3.90782	6.48826e-49	2.00356e-47	yes	up	HED66_RS15620	acetoacetate--CoA ligase	NZ_CP051883.1	3441076	3443013	+	COG0365(I:Lipid transport and metabolism)	COG0365(Catalyzes the conversion of acetate into acetyl-CoA (AcCoA), an essential intermediate at the junction of anabolic and catabolic pathways. AcsA undergoes a two-step reaction. In the first half reaction, AcsA combines acetate with ATP to form acetyl-adenylate (AcAMP) intermediate. In the second half reaction, it can then transfer the acetyl group from AcAMP to the sulfhydryl group of CoA, …	METABOLISM	K01907	acsA	acetoacetyl-CoA synthetase [EC:6.2.1.16]	map00280(Valine, leucine and isoleucine degradation); map00650(Butanoate metabolism)	Metabolism;Metabolism	Amino acid metabolism;Carbohydrate metabolism	PF00501.29(AMP-binding:AMP-binding enzyme); PF13193.7(AMP-binding_C:AMP-binding enzyme C-terminal domain); PF16177.6(ACAS_N:Acetyl-coenzyme A synthetase N-terminus)	GO:0030729(molecular_function:acetoacetate-CoA ligase activity); GO:0006629(biological_process:lipid metabolic process)	GO:0003824;GO:0008152	WP_169047079.1(acetoacetate--CoA ligase [Aeromonas salmonicida])	sp|Q9Z3R3|AACS_RHIME(Acetoacetyl-coenzyme A synthetase OS=Rhizobium meliloti (strain 1021) OX=266834 GN=acsA2 PE=3 SV=2)
HED66_RS11515	26539	26756	33260	565	630	885	4005.61	4473.56	5090.92	42.74	58.18	75.52	4523.36	58.8133	-4.30127	8.17747e-49	2.50633e-47	yes	down	rplU	50S ribosomal protein L21	NZ_CP051883.1	2575995	2575684	-	COG0261(J:Translation, ribosomal structure and biogenesis)	COG0261(This protein binds to 23S rRNA in the presence of protein L20 (By similarity))	INFORMATION STORAGE AND PROCESSING	K02888	rplU	large subunit ribosomal protein L21	map03010(Ribosome)	Genetic Information Processing	Translation	PF00829.22(Ribosomal_L21p:Ribosomal prokaryotic L21 protein)	GO:0003735(molecular_function:structural constituent of ribosome); GO:0019843(molecular_function:rRNA binding); GO:0006412(biological_process:translation); GO:0005840(cellular_component:ribosome)	GO:0005488;GO:0005198;GO:0110165;GO:0009987;GO:0008152	WP_005304210.1(MULTISPECIES: 50S ribosomal protein L21 [Aeromonas])	sp|A0KGS7|RL21_AERHH(50S ribosomal protein L21 OS=Aeromonas hydrophila subsp. hydrophila (strain ATCC 7966 / DSM 30187 / JCM 1027 / KCTC 2358 / NCIMB 9240) OX=380703 GN=rplU PE=3 SV=1)
HED66_RS21235	1921	2817	1956	40	48	47	282.04	458.13	291.53	2.95	4.32	3.91	343.9	3.72667	-4.48355	9.11696e-49	2.77358e-47	yes	down	rimP	ribosome maturation factor RimP	NZ_CP051883.1	4618405	4618863	+	COG0779(S:Function unknown)	COG0779(Required for maturation of 30S ribosomal subunits (By similarity))	POORLY CHARACTERIZED	K09748	rimP	ribosome maturation factor RimP				PF02576.18(DUF150:RimP N-terminal domain); PF17384.3(DUF150_C:RimP C-terminal SH3 domain)	GO:0005737(cellular_component:cytoplasm); GO:0042274(biological_process:ribosomal small subunit biogenesis)	GO:0009987;GO:0110165	WP_005317527.1(MULTISPECIES: ribosome maturation factor RimP [Aeromonas])	sp|A4SJR3|RIMP_AERS4(Ribosome maturation factor RimP OS=Aeromonas salmonicida (strain A449) OX=382245 GN=rimP PE=3 SV=1)
HED66_RS09410	3448	4646	3638	63	106	84	172.89	257.5	190	1.73	3.52	2.45	206.797	2.56667	-4.40024	1.34373e-48	4.05787e-47	yes	down	cyoA	cytochrome o ubiquinol oxidase subunit II	NZ_CP051883.1	2101655	2100630	-	COG1622(C:Energy production and conversion)	COG1622(Subunits I and II form the functional core of the enzyme complex. Electrons originating in cytochrome c are transferred via heme a and Cu(A) to the binuclear center formed by heme a3 and Cu(B) (By similarity))	METABOLISM	K02297	cyoA	cytochrome o ubiquinol oxidase subunit II [EC:7.1.1.3]	map00190(Oxidative phosphorylation)	Metabolism	Energy metabolism	PF06481.15(COX_ARM:COX Aromatic Rich Motif); PF00116.21(COX2:Cytochrome C oxidase subunit II, periplasmic domain); PF02790.16(COX2_TM:Cytochrome C oxidase subunit II, transmembrane domain)			WP_011898946.1(cytochrome o ubiquinol oxidase subunit II [Aeromonas salmonicida])	sp|P0ABJ2|CYOA_ECOL6(Cytochrome bo(3) ubiquinol oxidase subunit 2 OS=Escherichia coli O6:H1 (strain CFT073 / ATCC 700928 / UPEC) OX=199310 GN=cyoA PE=3 SV=1)
HED66_RS14875	23061	6815	31144	1220298	1396446	1238618	829.76	270.94	1171.65	24318.5	33670.1	26019.9	757.45	28002.8	7.06334	1.89792e-48	5.6896e-47	yes	up	arcA	arginine deiminase	NZ_CP051883.1	3276047	3274827	-	COG2235(E:Amino acid transport and metabolism)	COG2235(Arginine dihydrolase)	METABOLISM	K01478	arcA	arginine deiminase [EC:3.5.3.6]	map00220(Arginine biosynthesis)	Metabolism	Amino acid metabolism	PF02274.18(Amidinotransf:Amidinotransferase)	GO:0005737(cellular_component:cytoplasm); GO:0019547(biological_process:arginine catabolic process to ornithine); GO:0016990(molecular_function:arginine deiminase activity)	GO:0110165;GO:0009987;GO:0003824;GO:0008152	WP_169046992.1(arginine deiminase [Aeromonas salmonicida])	sp|Q57GD5|ARCA_SALCH(Arginine deiminase OS=Salmonella choleraesuis (strain SC-B67) OX=321314 GN=arcA PE=3 SV=1)
HED66_RS00790	378	317	266	1134	1146	1724	41.37	38.4	29.84	64.39	79.2	107.89	36.5367	83.8267	3.2111	2.02048e-48	6.01313e-47	yes	up	HED66_RS00790	hemerythrin domain-containing protein	NZ_CP051883.1	171822	172370	+	COG3945(S:Function unknown)	COG3945(hemerythrin hhe cation binding domain protein)	POORLY CHARACTERIZED							PF01814.24(Hemerythrin:Hemerythrin HHE cation binding domain)			WP_021140060.1(MULTISPECIES: hemerythrin domain-containing protein [Aeromonas])
HED66_RS01125	3539	3715	4155	66	94	121	326.6	379.33	394.85	3.21	5.55	6.42	366.927	5.06	-4.27029	2.80975e-48	8.30191e-47	yes	down	HED66_RS01125	FKBP-type peptidyl-prolyl cis-trans isomerase	NZ_CP051883.1	247455	248066	+	COG0545(O:Posttranslational modification, protein turnover, chaperones)	COG0545(Peptidyl-prolyl cis-trans isomerase)	CELLULAR PROCESSES AND SIGNALING	K03773	fklB	FKBP-type peptidyl-prolyl cis-trans isomerase FklB [EC:5.2.1.8]				PF01346.19(FKBP_N:Domain amino terminal to FKBP-type peptidyl-prolyl isomerase); PF00254.29(FKBP_C:FKBP-type peptidyl-prolyl cis-trans isomerase)	GO:0006457(biological_process:protein folding); GO:0003755(molecular_function:peptidyl-prolyl cis-trans isomerase activity)	GO:0009987;GO:0003824	WP_021138790.1(MULTISPECIES: FKBP-type peptidyl-prolyl cis-trans isomerase [Aeromonas])	sp|P0A9L3|FKBB_ECOLI(FKBP-type 22 kDa peptidyl-prolyl cis-trans isomerase OS=Escherichia coli (strain K12) OX=83333 GN=fklB PE=1 SV=2)
HED66_RS00255	1318	631	1014	8115	8462	13190	87.03	46.07	69.43	288.77	365.25	504.11	67.51	386.043	4.44492	3.35445e-48	9.84051e-47	yes	up	HED66_RS00255	zinc ribbon-containing protein	NZ_CP051883.1	54491	54997	+	ENOG4111W9T(S:Function unknown)	ENOG4111W9T(Protein of unknown function (DUF1451))	POORLY CHARACTERIZED							PF07295.12(DUF1451:Zinc-ribbon containing domain); PF09723.11(Zn-ribbon_8:Zinc ribbon domain); PF18534.2(HBD:Helical bundle domain)			WP_111587336.1(zinc ribbon-containing protein [Aeromonas salmonicida])	sp|P0AAU1|YBEL_ECO57(Uncharacterized protein YbeL OS=Escherichia coli O157:H7 OX=83334 GN=ybeL PE=4 SV=1)
HED66_RS13720	26254	40758	25066	744	1033	1219	440.95	756.04	442.49	7.05	11.82	12.02	546.493	10.2967	-3.81181	4.02933e-48	1.17365e-46	yes	down	aceE	pyruvate dehydrogenase (acetyl-transferring)%2C homodimeric type	NZ_CP051883.1	3031108	3028448	-	COG2609(C:Energy production and conversion)	COG2609(Component of the pyruvate dehydrogenase (PDH) complex, that catalyzes the overall conversion of pyruvate to acetyl-CoA and CO(2) (By similarity))	METABOLISM	K00163	aceE	pyruvate dehydrogenase E1 component [EC:1.2.4.1]	map00020(Citrate cycle (TCA cycle)); map00010(Glycolysis / Gluconeogenesis); map00620(Pyruvate metabolism)	Metabolism;Metabolism;Metabolism	Carbohydrate metabolism;Carbohydrate metabolism;Carbohydrate metabolism	PF17831.2(PDH_E1_M:Pyruvate dehydrogenase E1 component middle domain); PF00456.22(Transketolase_N:Transketolase, thiamine diphosphate binding domain)	GO:0004739(molecular_function:pyruvate dehydrogenase (acetyl-transferring) activity); GO:0046872(molecular_function:metal ion binding)	GO:0003824;GO:0005488	WP_005314149.1(MULTISPECIES: pyruvate dehydrogenase (acetyl-transferring), homodimeric type [Aeromonas])	sp|P0AFG9|ODP1_ECO57(Pyruvate dehydrogenase E1 component OS=Escherichia coli O157:H7 OX=83334 GN=aceE PE=1 SV=2)
HED66_RS09795	150	135	94	533	828	736	3.66	3.64	2.4	7.28	13.67	10.52	3.23333	10.49	3.6512	4.38406e-48	1.26798e-46	yes	up	aceK	bifunctional isocitrate dehydrogenase kinase/phosphatase	NZ_CP051883.1	2193708	2195435	+	COG4579(T:Signal transduction mechanisms)	COG4579(Bifunctional enzyme which can phosphorylate or dephosphorylate isocitrate dehydrogenase (IDH) on a specific serine residue. This is a regulatory mechanism which enables bacteria to bypass the Krebs cycle via the glyoxylate shunt in response to the source of carbon. When bacteria are grown on glucose, IDH is fully active and unphosphorylated, but when grown on acetate or ethanol, the activ…	CELLULAR PROCESSES AND SIGNALING	K00906	aceK	isocitrate dehydrogenase kinase/phosphatase [EC:2.7.11.5 3.1.3.-]				PF06315.12(AceK:Isocitrate dehydrogenase kinase/phosphatase (AceK))	GO:0005737(cellular_component:cytoplasm); GO:0008772(molecular_function:[isocitrate dehydrogenase (NADP+)] kinase activity); GO:0004721(molecular_function:phosphoprotein phosphatase activity); GO:0004674(molecular_function:protein serine/threonine kinase activity); GO:0006099(biological_process:tricarboxylic acid cycle); GO:0006006(biological_process:glucose metabolic process); GO:0006097(biologi…	GO:0110165;GO:0009987;GO:0003824;GO:0008152;GO:0005488	WP_169046552.1(bifunctional isocitrate dehydrogenase kinase/phosphatase [Aeromonas salmonicida])	sp|A4SQ71|ACEK_AERS4(Isocitrate dehydrogenase kinase/phosphatase OS=Aeromonas salmonicida (strain A449) OX=382245 GN=aceK PE=3 SV=1)
HED66_RS17235	1759	1967	2033	28	20	43	231.43	286.57	272.59	1.88	1.63	3.21	263.53	2.24	-4.89674	4.55474e-48	1.30814e-46	yes	down	HED66_RS17235	gluconokinase	NZ_CP051883.1	3791194	3791703	+	COG3265(G:Carbohydrate transport and metabolism)	COG3265(carbohydrate kinase, thermoresistant glucokinase family)	METABOLISM	K00851	gntK	gluconokinase [EC:2.7.1.12]	map00030(Pentose phosphate pathway)	Metabolism	Carbohydrate metabolism	PF01202.23(SKI:Shikimate kinase); PF13238.7(AAA_18:AAA domain); PF13671.7(AAA_33:AAA domain); PF01583.21(APS_kinase:Adenylylsulphate kinase)	GO:0046316(molecular_function:gluconokinase activity); GO:0005975(biological_process:carbohydrate metabolic process); GO:0005524(molecular_function:ATP binding)	GO:0005488;GO:0003824;GO:0008152	WP_005319830.1(MULTISPECIES: gluconokinase [Aeromonas])	sp|P39208|IDNK_ECOLI(Thermosensitive gluconokinase OS=Escherichia coli (strain K12) OX=83333 GN=idnK PE=3 SV=1)
HED66_RS19130	9661	9395	9741	260	358	445	913.17	982.57	947.54	12.91	21.62	24.15	947.76	19.56	-3.66214	7.73496e-48	2.20607e-46	yes	down	HED66_RS19130	TIGR04219 family outer membrane beta-barrel protein	NZ_CP051883.1	4164972	4165601	+	ENOG4111K4W(S:Function unknown)	ENOG4111K4W(-)	POORLY CHARACTERIZED										ABO91580.1(conserved hypothetical protein [Aeromonas salmonicida subsp. salmonicida A449])
sRNA0194	7	2	7	422	672	321	160.87	50.65	140.69	1908.65	4078.82	2852.11	117.403	2946.53	7.68126	8.5988e-48	2.43554e-46	yes	up
HED66_RS12970	299	237	171	896	1472	1293	12.2	10.69	7.29	20.16	40.09	30.76	10.06	30.3367	3.55857	1.00282e-47	2.82095e-46	yes	up	HED66_RS12970	argininosuccinate synthase	NZ_CP051883.1	2880651	2879416	-	COG0137(E:Amino acid transport and metabolism)	COG0137(Citrulline--aspartate ligase)	METABOLISM	K01940	argG	argininosuccinate synthase [EC:6.3.4.5]	map00220(Arginine biosynthesis); map00250(Alanine, aspartate and glutamate metabolism); map05418(Fluid shear stress and atherosclerosis)	Metabolism;Metabolism;Human Diseases	Amino acid metabolism;Amino acid metabolism;Cardiovascular disease	PF00764.20(Arginosuc_synth:Arginosuccinate synthase)	GO:0004055(molecular_function:argininosuccinate synthase activity); GO:0005737(cellular_component:cytoplasm); GO:0006526(biological_process:arginine biosynthetic process); GO:0005524(molecular_function:ATP binding)	GO:0110165;GO:0009987;GO:0003824;GO:0008152;GO:0005488	WP_005313759.1(MULTISPECIES: argininosuccinate synthase [Aeromonas])	sp|A4SIM5|ASSY_AERS4(Argininosuccinate synthase OS=Aeromonas salmonicida (strain A449) OX=382245 GN=argG PE=3 SV=2)
HED66_RS07895	43	21	33	1174	787	684	6.33	3.43	4.93	86.93	71.13	57.03	4.89667	71.6967	6.02958	1.42997e-47	3.99517e-46	yes	up	HED66_RS07895	flagellar protein FlaG	NZ_CP051883.1	1763242	1762802	-	ENOG410ZIC6(N:Cell motility); COG1334(N:Cell motility)	ENOG410ZIC6(FlaG protein); COG1334(flagellar protein FlaG)	CELLULAR PROCESSES AND SIGNALING;CELLULAR PROCESSES AND SIGNALING	K06603	flaG	flagellar protein FlaG				PF03646.16(FlaG:FlaG protein)			WP_034523542.1(MULTISPECIES: flagellar protein FlaG [Aeromonas])
HED66_RS03340	50	37	24	244	252	330	7.24	5.94	3.53	17.8	22.43	27.07	5.57	22.4333	4.09165	1.94661e-47	5.40185e-46	yes	up	HED66_RS03340	hypothetical protein	NZ_CP051883.1	732143	731682	-										PF18492.2(ORF_2_N:Open reading frame 2 N-terminal domain)			WP_169045879.1(hypothetical protein [Aeromonas salmonicida])
HED66_RS10940	67	70	52	717	724	576	129.65	150.15	90.67	422.39	554.67	547.88	123.49	508.313	4.64513	2.36406e-47	6.51624e-46	yes	up	HED66_RS10940	entericidin A/B family lipoprotein	NZ_CP051883.1	2453503	2453628	+	COG2133(G:Carbohydrate transport and metabolism)	COG2133(Dehydrogenase)	METABOLISM							PF08085.12(Entericidin:Entericidin EcnA/B family)	GO:0016020(cellular_component:membrane); GO:0009636(biological_process:response to toxic substance)	GO:0050896;GO:0110165	WP_021140529.1(MULTISPECIES: entericidin A/B family lipoprotein [Aeromonas])
HED66_RS17390	15109	18551	10480	547	557	768	1194.16	1621.71	855.97	23.03	28.48	35	1223.95	28.8367	-3.38531	3.20403e-47	8.77263e-46	yes	down	rpsC	30S ribosomal protein S3	NZ_CP051883.1	3818053	3818763	+	COG0092(J:Translation, ribosomal structure and biogenesis)	COG0092(Binds the lower part of the 30S subunit head. Binds mRNA in the 70S ribosome, positioning it for translation (By similarity))	INFORMATION STORAGE AND PROCESSING	K02982	rpsC	small subunit ribosomal protein S3	map03010(Ribosome)	Genetic Information Processing	Translation	PF00189.21(Ribosomal_S3_C:Ribosomal protein S3, C-terminal domain); PF07650.18(KH_2:KH domain); PF13083.7(KH_4:KH domain)	GO:0003735(molecular_function:structural constituent of ribosome); GO:0019843(molecular_function:rRNA binding); GO:0005840(cellular_component:ribosome); GO:0006412(biological_process:translation); GO:0003729(molecular_function:mRNA binding)	GO:0005488;GO:0005198;GO:0110165;GO:0009987;GO:0008152	WP_005319740.1(MULTISPECIES: 30S ribosomal protein S3 [Aeromonas])	sp|A4ST00|RS3_AERS4(30S ribosomal protein S3 OS=Aeromonas salmonicida (strain A449) OX=382245 GN=rpsC PE=3 SV=1)
HED66_RS00575	155	130	63	484	685	1147	5.11	4.74	2.18	8.87	15.18	22.11	4.01	15.3867	3.8835	3.57262e-47	9.71706e-46	yes	up	astD	succinylglutamate-semialdehyde dehydrogenase	NZ_CP051883.1	122331	123800	+	COG1012(C:Energy production and conversion)	COG1012(Dehydrogenase)	METABOLISM	K06447	astD	succinylglutamic semialdehyde dehydrogenase [EC:1.2.1.71]	map00330(Arginine and proline metabolism)	Metabolism	Amino acid metabolism	PF00171.23(Aldedh:Aldehyde dehydrogenase family)	GO:0019545(biological_process:arginine catabolic process to succinate); GO:0043824(molecular_function:succinylglutamate-semialdehyde dehydrogenase activity); GO:0019544(biological_process:arginine catabolic process to glutamate)	GO:0009987;GO:0003824;GO:0008152	WP_169045598.1(succinylglutamate-semialdehyde dehydrogenase [Aeromonas salmonicida])	sp|A4SK35|ASTD_AERS4(N-succinylglutamate 5-semialdehyde dehydrogenase OS=Aeromonas salmonicida (strain A449) OX=382245 GN=astD PE=3 SV=1)
HED66_RS05985	6	2	0	465	610	431	3.09	1.14	0	97.92	159.99	119.36	1.41	125.757	8.81411	5.22989e-47	1.4131e-45	yes	up	HED66_RS05985	hypothetical protein	NZ_CP051883.1	1329436	1329194	-													WP_021139335.1(hypothetical protein [Aeromonas salmonicida])
HED66_RS12585	2296	2772	2500	47	69	62	284.66	380.51	316.5	2.99	5.34	4.38	327.223	4.23667	-4.28621	5.31796e-47	1.42751e-45	yes	down	rimM	ribosome maturation factor RimM	NZ_CP051883.1	2794393	2793872	-	COG0806(J:Translation, ribosomal structure and biogenesis)	COG0806(An accessory protein needed during the final step in the assembly of 30S ribosomal subunit, possibly for assembly of the head region. Probably interacts with S19. Essential for efficient processing of 16S rRNA. May be needed both before and after RbfA during the maturation of 16S rRNA. It has affinity for free ribosomal 30S subunits but not for 70S ribosomes (By similarity))	INFORMATION STORAGE AND PROCESSING	K02860	rimM	16S rRNA processing protein RimM				PF01782.19(RimM:RimM N-terminal domain); PF05239.17(PRC:PRC-barrel domain)	GO:0005737(cellular_component:cytoplasm); GO:0042274(biological_process:ribosomal small subunit biogenesis); GO:0043022(molecular_function:ribosome binding); GO:0006364(biological_process:rRNA processing); GO:0005840(cellular_component:ribosome)	GO:0005488;GO:0110165;GO:0009987;GO:0008152	WP_005313510.1(MULTISPECIES: ribosome maturation factor RimM [Aeromonas])	sp|A4SIV8|RIMM_AERS4(Ribosome maturation factor RimM OS=Aeromonas salmonicida (strain A449) OX=382245 GN=rimM PE=3 SV=1)
HED66_RS04135	1818	1999	977	35	42	41	152.68	185.71	84.68	1.56	2.27	1.98	141.023	1.93667	-4.13687	9.78001e-47	2.60822e-45	yes	down	HED66_RS04135	YbjN domain-containing protein	NZ_CP051883.1	906040	906465	+	ENOG4111FKB(S:Function unknown)	ENOG4111FKB(sensory transduction regulator)	POORLY CHARACTERIZED							PF10722.10(YbjN:Putative bacterial sensory transduction regulator)			WP_011898640.1(MULTISPECIES: YbjN domain-containing protein [Aeromonas])	sp|P0AAY8|YBJN_ECO57(Uncharacterized protein YbjN OS=Escherichia coli O157:H7 OX=83334 GN=ybjN PE=4 SV=1)
sRNA0131	177	69	84	1050	1295	1178	305.04	131.81	131.06	566.04	904.33	1008.75	189.303	826.373	4.64204	1.58179e-46	4.19123e-45	yes	up
sRNA0134	31	22	30	283	373	325	48.93	38.49	43.02	142.58	242.66	256.7	43.48	213.98	4.72837	1.7235e-46	4.53746e-45	yes	up
HED66_RS12330	8833	9081	8644	245	325	502	1292.46	1471.82	1284.14	18.03	29.19	41.58	1349.47	29.6	-3.55103	2.16006e-46	5.65055e-45	yes	down	rplI	50S ribosomal protein L9	NZ_CP051883.1	2745624	2745178	-	COG0359(J:Translation, ribosomal structure and biogenesis)	COG0359(Binds to the 23S rRNA (By similarity))	INFORMATION STORAGE AND PROCESSING	K02939	rplI	large subunit ribosomal protein L9	map03010(Ribosome)	Genetic Information Processing	Translation	PF03948.15(Ribosomal_L9_C:Ribosomal protein L9, C-terminal domain); PF01281.20(Ribosomal_L9_N:Ribosomal protein L9, N-terminal domain)	GO:0003735(molecular_function:structural constituent of ribosome); GO:0019843(molecular_function:rRNA binding); GO:0006412(biological_process:translation); GO:0005840(cellular_component:ribosome)	GO:0005488;GO:0005198;GO:0110165;GO:0009987;GO:0008152	WP_005313386.1(MULTISPECIES: 50S ribosomal protein L9 [Aeromonas])	sp|A4SIZ9|RL9_AERS4(50S ribosomal protein L9 OS=Aeromonas salmonicida (strain A449) OX=382245 GN=rplI PE=3 SV=1)
HED66_RS15300	1941	2209	2231	22	35	18	75.88	95.43	91.11	0.47	0.91	0.41	87.4733	0.596667	-5.26461	2.22984e-46	5.79617e-45	yes	down	HED66_RS15300	malate dehydrogenase	NZ_CP051883.1	3369645	3368401	-	COG0281(T:Signal transduction mechanisms)	COG0281(Histidine kinase)	CELLULAR PROCESSES AND SIGNALING	K00029	maeB	malate dehydrogenase (oxaloacetate-decarboxylating)(NADP+) [EC:1.1.1.40]	map00620(Pyruvate metabolism); map03320(PPAR signaling pathway); map00710(Carbon fixation in photosynthetic organisms)	Metabolism;Organismal Systems;Metabolism	Carbohydrate metabolism;Endocrine system;Energy metabolism	PF00390.20(malic:Malic enzyme, N-terminal domain); PF03949.16(Malic_M:Malic enzyme, NAD binding domain)			WP_169047043.1(malate dehydrogenase [Aeromonas salmonicida])	sp|E1V8J1|MAEB_HALED(NADP-dependent malic enzyme OS=Halomonas elongata (strain ATCC 33173 / DSM 2581 / NBRC 15536 / NCIMB 2198 / 1H9) OX=768066 GN=maeB PE=1 SV=1)
HED66_RS17445	25279	26421	17612	1059	1375	1978	3419.98	3958.53	2425.92	72.72	115.15	151.92	3268.14	113.263	-2.83956	3.35458e-46	8.66494e-45	yes	down	rpsE	30S ribosomal protein S5	NZ_CP051883.1	3822682	3823182	+	COG0098(J:Translation, ribosomal structure and biogenesis)	COG0098(Located at the back of the 30S subunit body where it stabilizes the conformation of the head with respect to the body (By similarity))	INFORMATION STORAGE AND PROCESSING	K02988	rpsE	small subunit ribosomal protein S5	map03010(Ribosome)	Genetic Information Processing	Translation	PF00333.21(Ribosomal_S5:Ribosomal protein S5, N-terminal domain); PF03719.16(Ribosomal_S5_C:Ribosomal protein S5, C-terminal domain)	GO:0003735(molecular_function:structural constituent of ribosome); GO:0019843(molecular_function:rRNA binding); GO:0006412(biological_process:translation); GO:0005840(cellular_component:ribosome); GO:0015935(cellular_component:small ribosomal subunit)	GO:0005488;GO:0005198;GO:0032991;GO:0110165;GO:0009987;GO:0008152	WP_005319713.1(MULTISPECIES: 30S ribosomal protein S5 [Aeromonas])	sp|A4SSY9|RS5_AERS4(30S ribosomal protein S5 OS=Aeromonas salmonicida (strain A449) OX=382245 GN=rpsE PE=3 SV=1)
HED66_RS14895	155	140	137	877	847	995	4.2	4.19	3.89	13.27	15.5	15.78	4.09333	14.85	3.8225	4.151e-46	1.06551e-44	yes	up	HED66_RS14895	methyl-accepting chemotaxis protein	NZ_CP051883.1	3280423	3278690	-	COG0840(S:Function unknown); ENOG410XQGH(S:Function unknown)	COG0840(RepA domain protein); ENOG410XQGH(Methyl-accepting chemotaxis)	POORLY CHARACTERIZED;POORLY CHARACTERIZED	K03406	mcp	methyl-accepting chemotaxis protein	map02030(Bacterial chemotaxis); map02020(Two-component system)	Cellular Processes;Environmental Information Processing	Cell motility;Signal transduction	PF00015.22(MCPsignal:Methyl-accepting chemotaxis protein (MCP) signalling domain); PF00672.26(HAMP:HAMP domain); PF02743.19(dCache_1:Cache domain)			WP_111588553.1(methyl-accepting chemotaxis protein [Aeromonas salmonicida])	sp|Q88KP1|MCPA_PSEPK(Methyl-accepting chemotaxis protein McpA OS=Pseudomonas putida (strain ATCC 47054 / DSM 6125 / NCIMB 11950 / KT2440) OX=160488 GN=mcpA PE=1 SV=1)
HED66_RS10480	2109	2463	1824	63	85	103	161.63	208.77	144.55	2.58	4.22	4.56	171.65	3.78667	-3.54219	4.47049e-46	1.14039e-44	yes	down	pyrH	UMP kinase	NZ_CP051883.1	2356508	2355774	-	COG0528(F:Nucleotide transport and metabolism)	COG0528(UMP kinase activity)	METABOLISM	K09903	pyrH	uridylate kinase [EC:2.7.4.22]	map00240(Pyrimidine metabolism)	Metabolism	Nucleotide metabolism	PF00696.29(AA_kinase:Amino acid kinase family)	GO:0033862(molecular_function:UMP kinase activity); GO:0005737(cellular_component:cytoplasm); GO:0044210(biological_process:'de novo' CTP biosynthetic process); GO:0016301(molecular_function:kinase activity); GO:0005524(molecular_function:ATP binding)	GO:0110165;GO:0003824;GO:0008152;GO:0009987;GO:0005488	WP_005312076.1(MULTISPECIES: UMP kinase [Aeromonas])	sp|A4SQI0|PYRH_AERS4(Uridylate kinase OS=Aeromonas salmonicida (strain A449) OX=382245 GN=pyrH PE=3 SV=1)
HED66_RS15135	1475	1651	993	28	46	64	44.25	54.72	31.2	0.47	0.93	1.12	43.39	0.84	-3.76864	4.63583e-46	1.17527e-44	yes	down	yegD	molecular chaperone	NZ_CP051883.1	3334482	3335843	+	COG0443(S:Function unknown)	COG0443(Crea protein)	POORLY CHARACTERIZED	K04046	yegD	hypothetical chaperone protein				PF00012.21(HSP70:Hsp70 protein); PF06723.14(MreB_Mbl:MreB/Mbl protein); PF06406.12(StbA:StbA protein)			WP_169047017.1(molecular chaperone [Aeromonas salmonicida])	sp|P36928|YEGD_ECOLI(Uncharacterized chaperone protein YegD OS=Escherichia coli (strain K12) OX=83333 GN=yegD PE=3 SV=2)
HED66_RS18460	2272	2348	1161	54	54	77	76.49	87.34	40.89	1.01	1.22	1.51	68.24	1.24667	-3.77158	6.36852e-46	1.60463e-44	yes	down	HED66_RS18460	PepSY domain-containing protein	NZ_CP051883.1	4039666	4038239	-	COG3182(S:Function unknown)	COG3182(PepSY-associated TM helix)	POORLY CHARACTERIZED							PF03929.17(PepSY_TM:PepSY-associated TM region); PF03413.20(PepSY:Peptidase propeptide and YPEB domain); PF14358.7(DUF4405:Domain of unknown function (DUF4405))	GO:0016021(cellular_component:integral component of membrane)	GO:0110165	WP_169047313.1(PepSY domain-containing protein [Aeromonas salmonicida])
HED66_RS15965	2248	1205	684	6	11	14	201.4	119.44	63.15	0.28	0.63	0.72	127.997	0.543333	-5.84849	9.59564e-46	2.403e-44	yes	down	HED66_RS15965	energy transducer TonB	NZ_CP051883.1	3517564	3516902	-	COG0810(F:Nucleotide transport and metabolism)	COG0810(deaminase)	METABOLISM	K03832	tonB	periplasmic protein TonB				PF03544.15(TonB_C:Gram-negative bacterial TonB protein C-terminal)	GO:0031992(molecular_function:energy transducer activity); GO:0015343(molecular_function:siderophore transmembrane transporter activity); GO:0016021(cellular_component:integral component of membrane); GO:0030288(cellular_component:outer membrane-bounded periplasmic space); GO:0005886(cellular_component:plasma membrane); GO:0015031(biological_process:protein transport)	GO:0060089;GO:0110165;GO:0005215;GO:0051179	WP_169047105.1(TonB family protein [Aeromonas salmonicida])	sp|Q51368|TONB_PSEAE(Protein TonB OS=Pseudomonas aeruginosa (strain ATCC 15692 / DSM 22644 / CIP 104116 / JCM 14847 / LMG 12228 / 1C / PRS 101 / PAO1) OX=208964 GN=tonB PE=1 SV=2)
HED66_RS21115	4213	4260	3532	149	179	194	600.15	672.14	511.33	10.71	15.7	15.66	594.54	14.0233	-3.37029	1.4543e-45	3.61989e-44	yes	down	ribE	6%2C7-dimethyl-8-ribityllumazine synthase	NZ_CP051883.1	4596782	4597252	+	COG0054(H:Coenzyme transport and metabolism)	COG0054(Catalyzes the formation of 6,7-dimethyl-8- ribityllumazine by condensation of 5-amino-6-(D- ribitylamino)uracil with 3,4-dihydroxy-2-butanone 4-phosphate. This is the penultimate step in the biosynthesis of riboflavin (By similarity))	METABOLISM	K00794	ribH	6,7-dimethyl-8-ribityllumazine synthase [EC:2.5.1.78]	map00740(Riboflavin metabolism)	Metabolism	Metabolism of cofactors and vitamins	PF00885.20(DMRL_synthase:6,7-dimethyl-8-ribityllumazine synthase)	GO:0000906(molecular_function:6,7-dimethyl-8-ribityllumazine synthase activity); GO:0009349(cellular_component:riboflavin synthase complex); GO:0009231(biological_process:riboflavin biosynthetic process)	GO:0008152;GO:0009987;GO:0003824;GO:0032991	WP_099994143.1(6,7-dimethyl-8-ribityllumazine synthase [Aeromonas salmonicida])	sp|C4LAE1|RISB_TOLAT(6,7-dimethyl-8-ribityllumazine synthase OS=Tolumonas auensis (strain DSM 9187 / TA4) OX=595494 GN=ribH PE=3 SV=1)
HED66_RS02515	389	391	340	1370	2104	2018	18.95	21.06	17.26	36.54	67.97	57.19	19.09	53.9	3.43452	4.26508e-45	1.05522e-43	yes	up	HED66_RS02515	transporter substrate-binding domain-containing protein	NZ_CP051883.1	557838	557047	-	ENOG410XX9W(E:Amino acid transport and metabolism); ENOG410XSV7(E:Amino acid transport and metabolism)	ENOG410XX9W(Dehydratase); ENOG410XSV7(Extracellular solute-binding protein family 3)	METABOLISM;METABOLISM	K02030		polar amino acid transport system substrate-binding protein				PF00497.21(SBP_bac_3:Bacterial extracellular solute-binding proteins, family 3); PF10613.10(Lig_chan-Glu_bd:Ligated ion channel L-glutamate- and glycine-binding site)	GO:0016020(cellular_component:membrane); GO:0015276(molecular_function:ligand-gated ion channel activity)	GO:0005215;GO:0110165	WP_169045781.1(transporter substrate-binding domain-containing protein [Aeromonas salmonicida])	sp|Q06758|HISJ_NEIGO(Probable histidine-binding protein OS=Neisseria gonorrhoeae OX=485 GN=hisJ PE=3 SV=1)
HED66_RS17830	8176	8587	6600	248	371	562	402.91	467.72	338.83	6.69	12.12	16.11	403.153	11.64	-3.21086	5.66968e-45	1.39433e-43	yes	down	HED66_RS17830	rod shape-determining protein	NZ_CP051883.1	3899392	3900432	+	COG1077(D:Cell cycle control, cell division, chromosome partitioning)	COG1077(Rod shape-determining protein, MreB)	CELLULAR PROCESSES AND SIGNALING	K03569	mreB	rod shape-determining protein MreB and related proteins				PF06723.14(MreB_Mbl:MreB/Mbl protein); PF00012.21(HSP70:Hsp70 protein); PF00022.20(Actin:Actin); PF14450.7(FtsA:Cell division protein FtsA); PF11104.9(PilM_2:Type IV pilus assembly protein PilM;); PF02541.17(Ppx-GppA:Ppx/GppA phosphatase family)			WP_005308111.1(MULTISPECIES: rod shape-determining protein [Aeromonas])	sp|P0A9X5|MREB_ECOL6(Cell shape-determining protein MreB OS=Escherichia coli O6:H1 (strain CFT073 / ATCC 700928 / UPEC) OX=199310 GN=mreB PE=3 SV=1)
HED66_RS13385	2661	2205	1880	7677	13768	11699	106.45	97.47	78.55	169.47	367.85	272.93	94.1567	270.083	3.45412	7.87249e-45	1.92454e-43	yes	up	glgC	glucose-1-phosphate adenylyltransferase	NZ_CP051883.1	2962695	2963912	+	COG0448(T:Signal transduction mechanisms)	COG0448(Histidine kinase)	CELLULAR PROCESSES AND SIGNALING	K00975	glgC	glucose-1-phosphate adenylyltransferase [EC:2.7.7.27]	map02026(Biofilm formation - Escherichia coli); map00520(Amino sugar and nucleotide sugar metabolism); map00500(Starch and sucrose metabolism)	Cellular Processes;Metabolism;Metabolism	Cellular community - prokaryotes;Carbohydrate metabolism;Carbohydrate metabolism	PF00483.24(NTP_transferase:Nucleotidyl transferase); PF12804.8(NTP_transf_3:MobA-like NTP transferase domain); PF00132.25(Hexapep:Bacterial transferase hexapeptide (six repeats))	GO:0005978(biological_process:glycogen biosynthetic process); GO:0008878(molecular_function:glucose-1-phosphate adenylyltransferase activity); GO:0005524(molecular_function:ATP binding)	GO:0005488;GO:0009987;GO:0008152;GO:0003824	WP_058394546.1(glucose-1-phosphate adenylyltransferase [Aeromonas salmonicida])	sp|Q6LKA2|GLGC_PHOPR(Glucose-1-phosphate adenylyltransferase OS=Photobacterium profundum (strain SS9) OX=298386 GN=glgC PE=3 SV=1)
HED66_RS15980	1059	685	660	7	9	15	40.88	29.22	26.62	0.15	0.23	0.34	32.24	0.24	-5.14009	1.06841e-44	2.59644e-43	yes	down	HED66_RS15980	MotA/TolQ/ExbB proton channel family protein	NZ_CP051883.1	3519781	3518486	-	COG0811(F:Nucleotide transport and metabolism)	COG0811(deaminase)	METABOLISM							PF01618.17(MotA_ExbB:MotA/TolQ/ExbB proton channel family)	GO:0015031(biological_process:protein transport); GO:0016021(cellular_component:integral component of membrane)	GO:0110165;GO:0051179	WP_169047107.1(MotA/TolQ/ExbB proton channel family protein [Aeromonas salmonicida])	sp|Q55834|EXBL1_SYNY3(Putative biopolymer transport protein ExbB-like 1 OS=Synechocystis sp. (strain PCC 6803 / Kazusa) OX=1111708 GN=sll0477 PE=3 SV=1)
HED66_RS06555	5	0	3	373	413	360	0.25	0	0.16	10.26	13.76	10.53	0.136667	11.5167	8.38383	1.27131e-44	3.07134e-43	yes	up	HED66_RS06555	tripartite tricarboxylate transporter substrate binding protein	NZ_CP051883.1	1454952	1455917	+	COG3181(S:Function unknown)	COG3181(extra-cytoplasmic solute receptor family protein)	POORLY CHARACTERIZED	K07795	tctC	putative tricarboxylic transport membrane protein	map02020(Two-component system)	Environmental Information Processing	Signal transduction	PF03401.15(TctC:Tripartite tricarboxylate transporter family receptor)			WP_021138259.1(MULTISPECIES: tripartite tricarboxylate transporter substrate binding protein [Aeromonas])	sp|O34439|YFLP_BACSU(UPF0065 protein YflP OS=Bacillus subtilis (strain 168) OX=224308 GN=yflP PE=3 SV=2)
HED66_RS00020	4439	4408	3892	54	133	172	1427.68	1572.25	1226.78	7.75	23.56	30.24	1408.9	20.5167	-4.0866	2.70859e-44	6.50537e-43	yes	down	rpsO	30S ribosomal protein S15	NZ_CP051883.1	2968	3237	+	COG0184(J:Translation, ribosomal structure and biogenesis)	COG0184(Forms an intersubunit bridge (bridge B4) with the 23S rRNA of the 50S subunit in the ribosome (By similarity))	INFORMATION STORAGE AND PROCESSING	K02956	rpsO	small subunit ribosomal protein S15	map03010(Ribosome)	Genetic Information Processing	Translation	PF00312.23(Ribosomal_S15:Ribosomal protein S15)	GO:0003735(molecular_function:structural constituent of ribosome); GO:0006412(biological_process:translation); GO:0005840(cellular_component:ribosome); GO:0019843(molecular_function:rRNA binding)	GO:0005488;GO:0005198;GO:0110165;GO:0009987;GO:0008152	WP_005317514.1(MULTISPECIES: 30S ribosomal protein S15 [Aeromonas])	sp|A4SJR8|RS15_AERS4(30S ribosomal protein S15 OS=Aeromonas salmonicida (strain A449) OX=382245 GN=rpsO PE=3 SV=1)
HED66_RS17375	14764	17339	11408	604	671	766	993.2	1289.78	795.6	21.87	29.48	29.82	1026.19	27.0567	-3.23977	3.49038e-44	8.33431e-43	yes	down	rplB	50S ribosomal protein L2	NZ_CP051883.1	3816572	3817393	+	COG0090(J:Translation, ribosomal structure and biogenesis)	COG0090(One of the primary rRNA binding proteins. Required for association of the 30S and 50S subunits to form the 70S ribosome, for tRNA binding and peptide bond formation. It has been suggested to have peptidyltransferase activity)	INFORMATION STORAGE AND PROCESSING	K02886	rplB	large subunit ribosomal protein L2	map03010(Ribosome)	Genetic Information Processing	Translation	PF03947.19(Ribosomal_L2_C:Ribosomal Proteins L2, C-terminal domain); PF00181.24(Ribosomal_L2:Ribosomal Proteins L2, RNA binding domain)	GO:0015934(cellular_component:large ribosomal subunit); GO:0005840(cellular_component:ribosome); GO:0019843(molecular_function:rRNA binding); GO:0003735(molecular_function:structural constituent of ribosome); GO:0016740(molecular_function:transferase activity); GO:0006412(biological_process:translation)	GO:0005488;GO:0005198;GO:0110165;GO:0009987;GO:0003824;GO:0008152;GO:0032991	WP_005319743.1(MULTISPECIES: 50S ribosomal protein L2 [Aeromonas])	sp|A4ST03|RL2_AERS4(50S ribosomal protein L2 OS=Aeromonas salmonicida (strain A449) OX=382245 GN=rplB PE=3 SV=1)
HED66_RS05770	3575	4219	2561	95	146	219	179.47	234.11	133.9	2.61	4.85	6.39	182.493	4.61667	-3.37759	4.18957e-44	9.94598e-43	yes	down	HED66_RS05770	ketoacyl-ACP synthase III	NZ_CP051883.1	1276367	1275408	-	COG0332(I:Lipid transport and metabolism)	COG0332(Catalyzes the condensation reaction of fatty acid synthesis by the addition to an acyl acceptor of two carbons from malonyl-ACP. Catalyzes the first condensation reaction which initiates fatty acid synthesis and may therefore play a role in governing the total rate of fatty acid production. Possesses both acetoacetyl-ACP synthase and acetyl transacylase activities. Its substrate specifici…	METABOLISM	K00648	fabH	3-oxoacyl-[acyl-carrier-protein] synthase III [EC:2.3.1.180]	map00061(Fatty acid biosynthesis)	Metabolism	Lipid metabolism	PF08541.11(ACP_syn_III_C:3-Oxoacyl-[acyl-carrier-protein (ACP)] synthase III C terminal); PF08545.11(ACP_syn_III:3-Oxoacyl-[acyl-carrier-protein (ACP)] synthase III); PF00108.24(Thiolase_N:Thiolase, N-terminal domain); PF00195.20(Chal_sti_synt_N:Chalcone and stilbene synthases, N-terminal domain)	GO:0006633(biological_process:fatty acid biosynthetic process); GO:0005737(cellular_component:cytoplasm); GO:0033818(molecular_function:beta-ketoacyl-acyl-carrier-protein synthase III activity); GO:0004315(molecular_function:3-oxoacyl-[acyl-carrier-protein] synthase activity)	GO:0110165;GO:0009987;GO:0003824;GO:0008152	WP_021138909.1(MULTISPECIES: ketoacyl-ACP synthase III [Aeromonas])	sp|Q8EDH1|FABH_SHEON(3-oxoacyl-[acyl-carrier-protein] synthase 3 OS=Shewanella oneidensis (strain MR-1) OX=211586 GN=fabH PE=3 SV=1)
HED66_RS01960	1929	1144	679	5081	6646	8628	227.98	149.68	82.07	309.2	492.6	581.6	153.243	461.133	3.65116	5.64916e-44	1.3334e-42	yes	up	HED66_RS01960	DNA starvation/stationary phase protection protein	NZ_CP051883.1	431955	432446	+	COG0783(P:Inorganic ion transport and metabolism)	COG0783(oxidoreductase activity, oxidizing metal ions)	METABOLISM	K04047	dps	starvation-inducible DNA-binding protein				PF00210.25(Ferritin:Ferritin-like domain)	GO:0016722(molecular_function:oxidoreductase activity, oxidizing metal ions); GO:0006879(biological_process:cellular iron ion homeostasis); GO:0004322(molecular_function:ferroxidase activity); GO:0005623(cellular_component:cell); GO:0008199(molecular_function:ferric iron binding); GO:0003677(molecular_function:DNA binding)	GO:0005488;GO:0065007;GO:0009987;GO:0003824	WP_058394249.1(DNA starvation/stationary phase protection protein [Aeromonas salmonicida])	sp|P73321|Y1894_SYNY3(Uncharacterized protein slr1894 OS=Synechocystis sp. (strain PCC 6803 / Kazusa) OX=1111708 GN=slr1894 PE=3 SV=1)
HED66_RS11310	156	108	54	433	690	871	2.52	1.93	0.92	3.95	7.6	8.27	1.79	6.60667	3.83417	6.61171e-44	1.55167e-42	yes	up	HED66_RS11310	glycoside hydrolase	NZ_CP051883.1	2530239	2527627	-	COG3979(S:Function unknown)	COG3979(TagA-related protein)	POORLY CHARACTERIZED	K01183		chitinase [EC:3.2.1.14]	map00520(Amino sugar and nucleotide sugar metabolism)	Metabolism	Carbohydrate metabolism	PF00704.29(Glyco_hydro_18:Glycosyl hydrolases family 18); PF08329.11(ChitinaseA_N:Chitinase A, N-terminal domain); PF18911.1(PKD_4:PKD domain)	GO:0005975(biological_process:carbohydrate metabolic process); GO:0030246(molecular_function:carbohydrate binding); GO:0005576(cellular_component:extracellular region); GO:0008061(molecular_function:chitin binding); GO:0004568(molecular_function:chitinase activity); GO:0006032(biological_process:chitin catabolic process)	GO:0005488;GO:0110165;GO:0003824;GO:0008152	WP_169046687.1(glycoside hydrolase [Aeromonas salmonicida])	sp|P07254|CHIA_SERMA(Chitinase A OS=Serratia marcescens OX=615 GN=chiA PE=1 SV=3)
HED66_RS20190	249	121	83	774	1007	1450	9.21	4.95	3.21	15.85	24.95	31.32	5.79	24.04	4.03121	7.21337e-44	1.68326e-42	yes	up	HED66_RS20190	cyclic nucleotide-binding domain-containing protein	NZ_CP051883.1	4389550	4390893	+	COG3290(S:Function unknown); ENOG4111F2V(T:Signal transduction mechanisms)	COG3290(-); ENOG4111F2V(sensor histidine kinase)	POORLY CHARACTERIZED;CELLULAR PROCESSES AND SIGNALING							PF02518.27(HATPase_c:Histidine kinase-, DNA gyrase B-, and HSP90-like ATPase); PF00027.30(cNMP_binding:Cyclic nucleotide-binding domain); PF14501.7(HATPase_c_5:GHKL domain)	GO:0016301(molecular_function:kinase activity); GO:0004673(molecular_function:protein histidine kinase activity); GO:0005524(molecular_function:ATP binding)	GO:0005488;GO:0003824	WP_169047468.1(cyclic nucleotide-binding domain-containing protein [Aeromonas salmonicida])	sp|P13633|DCTB_RHIME(C4-dicarboxylate transport sensor protein DctB OS=Rhizobium meliloti (strain 1021) OX=266834 GN=dctB PE=1 SV=3)
HED66_RS15630	36	33	14	208	248	565	1.53	1.55	0.62	4.87	7.03	14.01	1.23333	8.63667	4.7389	9.17289e-44	2.12842e-42	yes	up	fadA	acetyl-CoA C-acyltransferase FadA	NZ_CP051883.1	3445385	3446548	+	COG0183(I:Lipid transport and metabolism)	COG0183(Catalyzes the conversion of acetate into acetyl-CoA (AcCoA), an essential intermediate at the junction of anabolic and catabolic pathways. AcsA undergoes a two-step reaction. In the first half reaction, AcsA combines acetate with ATP to form acetyl-adenylate (AcAMP) intermediate. In the second half reaction, it can then transfer the acetyl group from AcAMP to the sulfhydryl group of CoA, …	METABOLISM	K00632	fadA	acetyl-CoA acyltransferase [EC:2.3.1.16]	map00280(Valine, leucine and isoleucine degradation); map00281(Geraniol degradation); map00642(Ethylbenzene degradation); map00592(alpha-Linolenic acid metabolism); map00362(Benzoate degradation); map00071(Fatty acid degradation)	Metabolism;Metabolism;Metabolism;Metabolism;Metabolism;Metabolism	Amino acid metabolism;Metabolism of terpenoids and polyketides;Xenobiotics biodegradation and metabolism;Lipid metabolism;Xenobiotics biodegradation and metabolism;Lipid metabolism	PF00108.24(Thiolase_N:Thiolase, N-terminal domain); PF02803.19(Thiolase_C:Thiolase, C-terminal domain)	GO:0005737(cellular_component:cytoplasm); GO:0006635(biological_process:fatty acid beta-oxidation); GO:0003988(molecular_function:acetyl-CoA C-acyltransferase activity)	GO:0110165;GO:0009987;GO:0003824;GO:0008152	WP_005320563.1(MULTISPECIES: acetyl-CoA C-acyltransferase FadA [Aeromonas])	sp|A4STF3|FADA_AERS4(3-ketoacyl-CoA thiolase OS=Aeromonas salmonicida (strain A449) OX=382245 GN=fadA PE=3 SV=1)
HED66_RS09255	2125	1767	1022	50	59	89	536.78	494.96	256.03	5.88	8.52	12.43	429.257	8.94333	-3.45706	9.79399e-44	2.25977e-42	yes	down	HED66_RS09255	outer membrane protein assembly factor BamE	NZ_CP051883.1	2066582	2066920	+	COG2913(M:Cell wall/membrane/envelope biogenesis)	COG2913(Part of the outer membrane protein assembly complex, which is involved in assembly and insertion of beta-barrel proteins into the outer membrane (By similarity))	CELLULAR PROCESSES AND SIGNALING	K06186	bamE	outer membrane protein assembly factor BamE				PF04355.14(SmpA_OmlA:SmpA / OmlA family)	GO:0051205(biological_process:protein insertion into membrane); GO:0009279(cellular_component:cell outer membrane); GO:0043165(biological_process:Gram-negative-bacterium-type cell outer membrane assembly)	GO:0110165;GO:0009987;GO:0051179	WP_011898937.1(MULTISPECIES: outer membrane protein assembly factor BamE [Aeromonas])	sp|Q5E3A2|BAME_ALIF1(Outer membrane protein assembly factor BamE OS=Aliivibrio fischeri (strain ATCC 700601 / ES114) OX=312309 GN=bamE PE=3 SV=1)
HED66_RS13925	4631	4361	3763	113	126	265	783.92	818.01	643.1	9.45	12.88	25.24	748.343	15.8567	-3.58076	1.11554e-43	2.55952e-42	yes	down	rpsI	30S ribosomal protein S9	NZ_CP051883.1	3071628	3071236	-	COG0103(J:Translation, ribosomal structure and biogenesis)	COG0103(30S ribosomal protein S9)	INFORMATION STORAGE AND PROCESSING	K02996	rpsI	small subunit ribosomal protein S9	map03010(Ribosome)	Genetic Information Processing	Translation	PF00380.20(Ribosomal_S9:Ribosomal protein S9/S16)	GO:0003735(molecular_function:structural constituent of ribosome); GO:0006412(biological_process:translation); GO:0005840(cellular_component:ribosome)	GO:0005198;GO:0110165;GO:0009987;GO:0008152	WP_005314365.1(MULTISPECIES: 30S ribosomal protein S9 [Aeromonas])	sp|A4SHZ5|RS9_AERS4(30S ribosomal protein S9 OS=Aeromonas salmonicida (strain A449) OX=382245 GN=rpsI PE=3 SV=1)
HED66_RS03855	34	47	26	179	242	353	1.13	1.73	0.91	3.32	5.42	6.88	1.25667	5.20667	3.98407	1.97114e-43	4.49749e-42	yes	up	nuoN	NADH-quinone oxidoreductase subunit NuoN	NZ_CP051883.1	855260	853797	-	COG1007(C:Energy production and conversion)	COG1007(NDH-1 shuttles electrons from NADH, via FMN and iron- sulfur (Fe-S) centers, to quinones in the respiratory chain. The immediate electron acceptor for the enzyme in this species is believed to be ubiquinone. Couples the redox reaction to proton translocation (for every two electrons transferred, four hydrogen ions are translocated across the cytoplasmic membrane), and thus conserves the r…	METABOLISM	K00343	nuoN	NADH-quinone oxidoreductase subunit N [EC:7.1.1.2]	map00190(Oxidative phosphorylation)	Metabolism	Energy metabolism	PF00361.21(Proton_antipo_M:Proton-conducting membrane transporter)	GO:0008137(molecular_function:NADH dehydrogenase (ubiquinone) activity); GO:0016021(cellular_component:integral component of membrane); GO:0048038(molecular_function:quinone binding); GO:0042773(biological_process:ATP synthesis coupled electron transport); GO:0005886(cellular_component:plasma membrane)	GO:0005488;GO:0110165;GO:0009987;GO:0003824;GO:0008152	WP_169045933.1(NADH-quinone oxidoreductase subunit NuoN [Aeromonas salmonicida])	sp|A0KJ55|NUON_AERHH(NADH-quinone oxidoreductase subunit N OS=Aeromonas hydrophila subsp. hydrophila (strain ATCC 7966 / DSM 30187 / JCM 1027 / KCTC 2358 / NCIMB 9240) OX=380703 GN=nuoN PE=3 SV=1)
HED66_RS15625	307	218	125	737	1095	1211	6.67	5.23	2.85	8.99	16.14	15.43	4.91667	13.52	3.4273	2.08283e-43	4.72606e-42	yes	up	fadB	fatty acid oxidation complex subunit alpha FadB	NZ_CP051883.1	3443216	3445363	+	COG1024(I:Lipid transport and metabolism)	COG1024(Catalyzes the conversion of acetate into acetyl-CoA (AcCoA), an essential intermediate at the junction of anabolic and catabolic pathways. AcsA undergoes a two-step reaction. In the first half reaction, AcsA combines acetate with ATP to form acetyl-adenylate (AcAMP) intermediate. In the second half reaction, it can then transfer the acetyl group from AcAMP to the sulfhydryl group of CoA, …	METABOLISM	K01825	fadB	3-hydroxyacyl-CoA dehydrogenase / enoyl-CoA hydratase / 3-hydroxybutyryl-CoA epimerase / enoyl-CoA isomerase [EC:1.1.1.35 4.2.1.17 5.1.2.3 5.3.3.8]	map00310(Lysine degradation); map00640(Propanoate metabolism); map00281(Geraniol degradation); map00650(Butanoate metabolism); map00903(Limonene and pinene degradation); map00930(Caprolactam degradation); map00380(Tryptophan metabolism); map00362(Benzoate degradation); map00071(Fatty acid degradation); map00280(Valine, leucine and isoleucine degradation); map00410(beta-Alanine metabolism)	Metabolism;Metabolism;Metabolism;Metabolism;Metabolism;Metabolism;Metabolism;Metabolism;Metabolism;Metabolism;Metabolism	Amino acid metabolism;Carbohydrate metabolism;Metabolism of terpenoids and polyketides;Carbohydrate metabolism;Metabolism of terpenoids and polyketides;Xenobiotics biodegradation and metabolism;Amino acid metabolism;Xenobiotics biodegradation and metabolism;Lipid metabolism;Amino acid metabolism;Metabolism of other amino acids	PF02737.19(3HCDH_N:3-hydroxyacyl-CoA dehydrogenase, NAD binding domain); PF00378.21(ECH_1:Enoyl-CoA hydratase/isomerase); PF00725.23(3HCDH:3-hydroxyacyl-CoA dehydrogenase, C-terminal domain); PF16113.6(ECH_2:Enoyl-CoA hydratase/isomerase)			WP_169047080.1(fatty acid oxidation complex subunit alpha FadB [Aeromonas salmonicida])	sp|A4STF2|FADB_AERS4(Fatty acid oxidation complex subunit alpha OS=Aeromonas salmonicida (strain A449) OX=382245 GN=fadB PE=3 SV=1)
HED66_RS10490	67572	62170	67566	1996	2870	3078	4290.24	4364.3	4451.84	68.45	119.36	113.2	4368.79	100.337	-3.52383	3.14818e-43	7.10415e-42	yes	down	rpsB	30S ribosomal protein S2	NZ_CP051883.1	2358294	2357566	-	COG0052(J:Translation, ribosomal structure and biogenesis)	COG0052(30S ribosomal protein S2)	INFORMATION STORAGE AND PROCESSING	K02967	rpsB	small subunit ribosomal protein S2	map03010(Ribosome)	Genetic Information Processing	Translation	PF00318.21(Ribosomal_S2:Ribosomal protein S2)	GO:0003735(molecular_function:structural constituent of ribosome); GO:0006412(biological_process:translation); GO:0015935(cellular_component:small ribosomal subunit); GO:0005840(cellular_component:ribosome)	GO:0005198;GO:0032991;GO:0110165;GO:0009987;GO:0008152	WP_005312073.1(MULTISPECIES: 30S ribosomal protein S2 [Aeromonas])	sp|A4SQI2|RS2_AERS4(30S ribosomal protein S2 OS=Aeromonas salmonicida (strain A449) OX=382245 GN=rpsB PE=3 SV=1)
HED66_RS12815	95	43	37	327	423	748	2.97	1.48	1.21	5.68	8.89	13.66	1.88667	9.41	4.24674	4.7165e-43	1.05851e-41	yes	up	HED66_RS12815	YjjI family glycine radical enzyme	NZ_CP051883.1	2843918	2842392	-	ENOG410XNMQ(S:Function unknown)	ENOG410XNMQ(glycine radical enzyme YjjI family)	POORLY CHARACTERIZED							PF11230.9(DUF3029:Protein of unknown function (DUF3029))			WP_169046807.1(YjjI family glycine radical enzyme [Aeromonas salmonicida])	sp|P37342|YJJI_ECOLI(Uncharacterized protein YjjI OS=Escherichia coli (strain K12) OX=83333 GN=yjjI PE=1 SV=2)
HED66_RS18015	693	464	380	4971	5254	3559	11.09	8.2	6.39	44.88	57.29	33.44	8.56	45.2033	4.43411	5.09828e-43	1.13797e-41	yes	up	HED66_RS18015	AAA family ATPase	NZ_CP051883.1	3945966	3943354	-	ENOG410XPE5(S:Function unknown)	ENOG410XPE5(-)	POORLY CHARACTERIZED							PF13166.7(AAA_13:AAA domain); PF13304.7(AAA_21:AAA domain, putative AbiEii toxin, Type IV TA system); PF02463.20(SMC_N:RecF/RecN/SMC N terminal domain)			WP_169047267.1(AAA family ATPase [Aeromonas salmonicida])
HED66_RS04745	1157	1796	1531	1	4	5	120.21	206.51	163.29	0.05	0.26	0.3	163.337	0.203333	-7.74186	6.22276e-43	1.38145e-41	yes	down	HED66_RS04745	hypothetical protein	NZ_CP051883.1	1058364	1057768	-	COG1584(S:Function unknown)	COG1584(gpr1 fun34 YaaH family protein)	POORLY CHARACTERIZED	K07034		uncharacterized protein				PF01184.20(Gpr1_Fun34_YaaH:GPR1/FUN34/yaaH family)	GO:0016021(cellular_component:integral component of membrane)	GO:0110165	AHX61120.1(hypothetical protein B224_2548 [Aeromonas media WS])	sp|P0AC99|SATP_ECO57(Succinate-acetate/proton symporter SatP OS=Escherichia coli O157:H7 OX=83334 GN=satP PE=3 SV=1)
HED66_RS08980	79	39	12	521	689	1487	0.99	0.54	0.16	3.69	5.88	10.92	0.563333	6.83	5.55587	6.76585e-43	1.49394e-41	yes	up	nifJ	pyruvate:ferredoxin (flavodoxin) oxidoreductase	NZ_CP051883.1	2008646	2005041	-	COG0674(M:Cell wall/membrane/envelope biogenesis)	COG0674(Nad-dependent epimerase dehydratase)	CELLULAR PROCESSES AND SIGNALING	K03737	por	pyruvate-ferredoxin/flavodoxin oxidoreductase [EC:1.2.7.1 1.2.7.-]	map00020(Citrate cycle (TCA cycle)); map00010(Glycolysis / Gluconeogenesis); map00720(Carbon fixation pathways in prokaryotes); map00620(Pyruvate metabolism); map00650(Butanoate metabolism)	Metabolism;Metabolism;Metabolism;Metabolism;Metabolism	Carbohydrate metabolism;Carbohydrate metabolism;Energy metabolism;Carbohydrate metabolism;Carbohydrate metabolism	PF01855.20(POR_N:Pyruvate flavodoxin/ferredoxin oxidoreductase, thiamine diP-bdg); PF01558.19(POR:Pyruvate ferredoxin/flavodoxin oxidoreductase); PF10371.10(EKR:Domain of unknown function); PF17147.5(PFOR_II:Pyruvate:ferredoxin oxidoreductase core domain II); PF02775.22(TPP_enzyme_C:Thiamine pyrophosphate enzyme, C-terminal TPP binding domain); PF00037.28(Fer4:4Fe-4S binding domain); PF12838.8(Fe…			WP_169046456.1(pyruvate:ferredoxin (flavodoxin) oxidoreductase [Aeromonas salmonicida])	sp|Q06879|NIFJ_NOSS1(Pyruvate-flavodoxin oxidoreductase OS=Nostoc sp. (strain PCC 7120 / SAG 25.82 / UTEX 2576) OX=103690 GN=nifJ PE=2 SV=2)
HED66_RS15100	1450	1470	1168	3210	4785	6088	64.3	72.04	54.03	78.23	141.2	157.23	63.4567	125.553	2.90121	7.41408e-43	1.62832e-41	yes	up	HED66_RS15100	polyamine ABC transporter substrate-binding protein	NZ_CP051883.1	3327903	3326806	-	COG0687(E:Amino acid transport and metabolism)	COG0687(polyamine binding)	METABOLISM	K11073	potF	putrescine transport system substrate-binding protein	map02010(ABC transporters)	Environmental Information Processing	Membrane transport	PF13416.7(SBP_bac_8:Bacterial extracellular solute-binding protein); PF13343.7(SBP_bac_6:Bacterial extracellular solute-binding protein); PF01547.26(SBP_bac_1:Bacterial extracellular solute-binding protein); PF13531.7(SBP_bac_11:Bacterial extracellular solute-binding protein); PF02030.16(Lipoprotein_8:Hypothetical lipoprotein (MG045 family))	GO:0019808(molecular_function:polyamine binding); GO:0042597(cellular_component:periplasmic space); GO:0015846(biological_process:polyamine transport)	GO:0005488;GO:0051179;GO:0110165	WP_169047642.1(extracellular solute-binding protein [Aeromonas salmonicida])	sp|Q02UB7|SPUD_PSEAB(Putrescine-binding periplasmic protein SpuD OS=Pseudomonas aeruginosa (strain UCBPP-PA14) OX=208963 GN=spuD PE=1 SV=1)
HED66_RS12880	520	429	353	1163	1640	1710	15.63	14.25	11.11	19.47	33.2	30.06	13.6633	27.5767	2.95741	2.26604e-42	4.95033e-41	yes	up	gbpA	N-acetylglucosamine-binding protein GbpA	NZ_CP051883.1	2863653	2865077	+	COG3397(S:Function unknown)	COG3397(Chitin-binding, domain 3 protein)	POORLY CHARACTERIZED	K21712	gbpA	N-acetylglucosamine-binding protein A	map05110(Vibrio cholerae infection)	Human Diseases	Infectious disease: bacterial	PF03067.16(LPMO_10:Lytic polysaccharide mono-oxygenase, cellulose-degrading); PF18416.2(GbpA_2:N-acetylglucosamine binding protein domain 2)			WP_169046816.1(N-acetylglucosamine-binding protein GbpA [Aeromonas salmonicida])	sp|Q8EHY2|GBPA_SHEON(GlcNAc-binding protein A OS=Shewanella oneidensis (strain MR-1) OX=211586 GN=gbpA PE=3 SV=2)
HED66_RS20360	9224	10247	8039	280	395	323	532.13	653.52	482.04	8.77	15	10.81	555.897	11.5267	-3.61589	2.34321e-42	5.09182e-41	yes	down	trmB	tRNA (guanosine(46)-N7)-methyltransferase TrmB	NZ_CP051883.1	4439457	4440170	+	COG0220(S:Function unknown)	COG0220(Catalyzes the formation of N(7)-methylguanine at position 46 (m7G46) in tRNA (By similarity))	POORLY CHARACTERIZED	K03439	trmB	tRNA (guanine-N7-)-methyltransferase [EC:2.1.1.33]				PF02390.18(Methyltransf_4:Putative methyltransferase); PF01596.18(Methyltransf_3:O-methyltransferase); PF13649.7(Methyltransf_25:Methyltransferase domain)	GO:0008176(molecular_function:tRNA (guanine-N7-)-methyltransferase activity)	GO:0003824	WP_021139657.1(tRNA (guanosine(46)-N7)-methyltransferase TrmB [Aeromonas salmonicida])	sp|A0KNV5|TRMB_AERHH(tRNA (guanine-N(7)-)-methyltransferase OS=Aeromonas hydrophila subsp. hydrophila (strain ATCC 7966 / DSM 30187 / JCM 1027 / KCTC 2358 / NCIMB 9240) OX=380703 GN=trmB PE=3 SV=2)
HED66_RS19590	165	122	116	730	622	860	5.57	4.55	4.1	13.68	14.1	16.97	4.74	14.9167	3.64059	2.46435e-42	5.32688e-41	yes	up	cysN	sulfate adenylyltransferase subunit CysN	NZ_CP051883.1	4262727	4264157	+	COG2895(P:Inorganic ion transport and metabolism)	COG2895(may be the GTPase, regulating ATP sulfurylase activity (By similarity))	METABOLISM	K00956	cysN	sulfate adenylyltransferase subunit 1 [EC:2.7.7.4]	map00450(Selenocompound metabolism); map00261(Monobactam biosynthesis); map00230(Purine metabolism); map00920(Sulfur metabolism)	Metabolism;Metabolism;Metabolism;Metabolism	Metabolism of other amino acids;Biosynthesis of other secondary metabolites;Nucleotide metabolism;Energy metabolism	PF00009.28(GTP_EFTU:Elongation factor Tu GTP binding domain); PF01926.24(MMR_HSR1:50S ribosome-binding GTPase); PF03144.26(GTP_EFTU_D2:Elongation factor Tu domain 2)	GO:0000103(biological_process:sulfate assimilation); GO:0003924(molecular_function:GTPase activity); GO:0070814(biological_process:hydrogen sulfide biosynthetic process); GO:0004781(molecular_function:sulfate adenylyltransferase (ATP) activity); GO:0005524(molecular_function:ATP binding); GO:0005525(molecular_function:GTP binding)	GO:0009987;GO:0003824;GO:0008152;GO:0005488	WP_111589033.1(sulfate adenylyltransferase subunit CysN [Aeromonas salmonicida])	sp|A4SRG8|CYSN_AERS4(Sulfate adenylyltransferase subunit 1 OS=Aeromonas salmonicida (strain A449) OX=382245 GN=cysN PE=3 SV=1)
HED66_RS11705	15692	20912.2	15539	499	632	559	564.14	830.7	584.1	9.94	15.23	11.73	659.647	12.3	-3.78271	2.81861e-42	6.06075e-41	yes	down	HED66_RS11705	acetate kinase	NZ_CP051883.1	2617790	2618992	+	COG0282(C:Energy production and conversion)	COG0282(acetate kinase activity)	METABOLISM	K00925	ackA	acetate kinase [EC:2.7.2.1]	map00680(Methane metabolism); map00720(Carbon fixation pathways in prokaryotes); map00640(Propanoate metabolism); map00620(Pyruvate metabolism); map00430(Taurine and hypotaurine metabolism)	Metabolism;Metabolism;Metabolism;Metabolism;Metabolism	Energy metabolism;Energy metabolism;Carbohydrate metabolism;Carbohydrate metabolism;Metabolism of other amino acids	PF00871.18(Acetate_kinase:Acetokinase family)	GO:0005737(cellular_component:cytoplasm); GO:0006085(biological_process:acetyl-CoA biosynthetic process); GO:0006082(biological_process:organic acid metabolic process); GO:0008776(molecular_function:acetate kinase activity); GO:0000287(molecular_function:magnesium ion binding); GO:0005524(molecular_function:ATP binding)	GO:0110165;GO:0005488;GO:0003824;GO:0008152;GO:0009987	WP_005311607.1(acetate kinase [Aeromonas salmonicida])	sp|Q6D2Q6|ACKA_PECAS(Acetate kinase OS=Pectobacterium atrosepticum (strain SCRI 1043 / ATCC BAA-672) OX=218491 GN=ackA PE=3 SV=1)
HED66_RS08530	983	797	628	15	26	34	102.63	92.09	67.3	0.82	1.72	2.03	87.34	1.52333	-3.86907	3.63499e-42	7.77547e-41	yes	down	napF	ferredoxin-type protein NapF	NZ_CP051883.1	1908877	1908368	-	COG1145(P:Inorganic ion transport and metabolism)	COG1145(napD protein)	METABOLISM	K02572	napF	ferredoxin-type protein NapF				PF13187.7(Fer4_9:4Fe-4S dicluster domain); PF00037.28(Fer4:4Fe-4S binding domain); PF12838.8(Fer4_7:4Fe-4S dicluster domain); PF13237.7(Fer4_10:4Fe-4S dicluster domain); PF12837.8(Fer4_6:4Fe-4S binding domain); PF14697.7(Fer4_21:4Fe-4S dicluster domain); PF12797.8(Fer4_2:4Fe-4S binding domain); PF13183.7(Fer4_8:4Fe-4S dicluster domain); PF13484.7(Fer4_16:4Fe-4S double cluster binding domain); PF1…	GO:0005737(cellular_component:cytoplasm); GO:0046872(molecular_function:metal ion binding); GO:0051539(molecular_function:4 iron, 4 sulfur cluster binding)	GO:0005488;GO:0110165	WP_099992465.1(ferredoxin-type protein NapF [Aeromonas salmonicida])	sp|P44650|NAPF_HAEIN(Ferredoxin-type protein NapF OS=Haemophilus influenzae (strain ATCC 51907 / DSM 11121 / KW20 / Rd) OX=71421 GN=napF PE=3 SV=2)
HED66_RS12570	327	192	388	3957	3910	4422	71.15	46.32	84.32	410.27	497.17	535.53	67.2633	480.99	4.87271	3.70906e-42	7.89281e-41	yes	up	HED66_RS12570	hypothetical protein	NZ_CP051883.1	2792256	2792579	+	ENOG41121XD(S:Function unknown)	ENOG41121XD(Glycoside hydrolase family 13 domain protein)	POORLY CHARACTERIZED							PF16561.6(AMPK1_CBM:Glycogen recognition site of AMP-activated protein kinase)	GO:0102752(molecular_function:1,4-alpha-glucan branching enzyme activity (using a glucosylated glycogenin as primer for glycogen synthesis)); GO:2001070(molecular_function:starch binding); GO:0003844(molecular_function:1,4-alpha-glucan branching enzyme activity)	GO:0003824;GO:0005488	WP_005313501.1(isoamylase early set domain-containing protein [Aeromonas salmonicida])
HED66_RS14520	9164	10650	8288	369	473	519	1034.68	1331.03	958.32	21.55	33.63	33.47	1108.01	29.55	-3.22554	4.05563e-42	8.58581e-41	yes	down	rpsG	30S ribosomal protein S7	NZ_CP051883.1	3202036	3201566	-	COG0049(J:Translation, ribosomal structure and biogenesis)	COG0049(One of the primary rRNA binding proteins, it binds directly to 16S rRNA where it nucleates assembly of the head domain of the 30S subunit. Is located at the subunit interface close to the decoding center, probably blocks exit of the E-site tRNA (By similarity))	INFORMATION STORAGE AND PROCESSING	K02992	rpsG	small subunit ribosomal protein S7	map03010(Ribosome)	Genetic Information Processing	Translation	PF00177.22(Ribosomal_S7:Ribosomal protein S7p/S5e)	GO:0000049(molecular_function:tRNA binding); GO:0015935(cellular_component:small ribosomal subunit); GO:0019843(molecular_function:rRNA binding); GO:0003735(molecular_function:structural constituent of ribosome); GO:0006412(biological_process:translation); GO:0005840(cellular_component:ribosome)	GO:0005488;GO:0005198;GO:0110165;GO:0009987;GO:0008152;GO:0032991	WP_005318583.1(MULTISPECIES: 30S ribosomal protein S7 [Aeromonas])	sp|A4SHV7|RS7_AERS4(30S ribosomal protein S7 OS=Aeromonas salmonicida (strain A449) OX=382245 GN=rpsG PE=3 SV=1)
HED66_RS06320	3388	3535	2736	80	148	201	119.8	138.11	101.17	1.57	3.51	4.15	119.693	3.07667	-3.40055	4.23421e-42	8.9179e-41	yes	down	HED66_RS06320	DEAD/DEAH box helicase	NZ_CP051883.1	1400816	1402204	+	COG0513(O:Posttranslational modification, protein turnover, chaperones)	COG0513(glutathione peroxidase)	CELLULAR PROCESSES AND SIGNALING	K11927	rhlE	ATP-dependent RNA helicase RhlE [EC:3.6.4.13]	map03018(RNA degradation)	Genetic Information Processing	Folding, sorting and degradation	PF00270.30(DEAD:DEAD/DEAH box helicase); PF00271.32(Helicase_C:Helicase conserved C-terminal domain); PF04851.16(ResIII:Type III restriction enzyme, res subunit)	GO:0003676(molecular_function:nucleic acid binding); GO:0005524(molecular_function:ATP binding); GO:0004386(molecular_function:helicase activity)	GO:0005488;GO:0003824	WP_169046180.1(DEAD/DEAH box helicase [Aeromonas salmonicida])	sp|P25888|RHLE_ECOLI(ATP-dependent RNA helicase RhlE OS=Escherichia coli (strain K12) OX=83333 GN=rhlE PE=1 SV=3)
HED66_RS16945	1247	1266	1057	30	42	63	104.52	117.38	91.44	1.33	2.27	3.04	104.447	2.21333	-3.62023	8.30744e-42	1.74075e-40	yes	down	HED66_RS16945	hypothetical protein	NZ_CP051883.1	3727143	3727808	+	ENOG4111K46(S:Function unknown)	ENOG4111K46(-)	POORLY CHARACTERIZED										WP_169047657.1(hypothetical protein [Aeromonas salmonicida])	sp|P55562|Y4MC_SINFN(Uncharacterized protein y4mC OS=Sinorhizobium fredii (strain NBRC 101917 / NGR234) OX=394 GN=NGR_a02560 PE=3 SV=1)
HED66_RS11710	8877	12879	6481	272	401	449	189.68	303.97	145.38	3.26	5.81	5.63	213.01	4.9	-3.49592	1.53755e-41	3.20543e-40	yes	down	pta	phosphate acetyltransferase	NZ_CP051883.1	2619063	2621216	+	COG0280(C:Energy production and conversion)	COG0280(phosphate acetyltransferase)	METABOLISM	K13788	pta	phosphate acetyltransferase [EC:2.3.1.8]	map00680(Methane metabolism); map00720(Carbon fixation pathways in prokaryotes); map00640(Propanoate metabolism); map00620(Pyruvate metabolism); map00430(Taurine and hypotaurine metabolism)	Metabolism;Metabolism;Metabolism;Metabolism;Metabolism	Energy metabolism;Energy metabolism;Carbohydrate metabolism;Carbohydrate metabolism;Metabolism of other amino acids	PF01515.20(PTA_PTB:Phosphate acetyl/butaryl transferase); PF13500.7(AAA_26:AAA domain); PF07085.13(DRTGG:DRTGG domain)	GO:0005737(cellular_component:cytoplasm); GO:0006085(biological_process:acetyl-CoA biosynthetic process); GO:0008959(molecular_function:phosphate acetyltransferase activity)	GO:0003824;GO:0110165;GO:0009987;GO:0008152	WP_042467240.1(MULTISPECIES: phosphate acetyltransferase [Aeromonas])	sp|Q7CJ96|PTA_YERPE(Phosphate acetyltransferase OS=Yersinia pestis OX=632 GN=pta PE=3 SV=1)
HED66_RS06835	20410	19304	17900	840	1096	1407	614.4	641.99	564.29	14.08	22.22	24.77	606.893	20.3567	-2.99034	1.61199e-41	3.34367e-40	yes	down	fabB	beta-ketoacyl-ACP synthase I	NZ_CP051883.1	1528892	1527681	-	COG0304(S:Function unknown)	COG0304(Gcn5-related n-acetyltransferase)	POORLY CHARACTERIZED	K00647	fabB	3-oxoacyl-[acyl-carrier-protein] synthase I [EC:2.3.1.41]	map00780(Biotin metabolism); map00061(Fatty acid biosynthesis)	Metabolism;Metabolism	Metabolism of cofactors and vitamins;Lipid metabolism	PF00109.27(ketoacyl-synt:Beta-ketoacyl synthase, N-terminal domain); PF02801.23(Ketoacyl-synt_C:Beta-ketoacyl synthase, C-terminal domain); PF00108.24(Thiolase_N:Thiolase, N-terminal domain)	GO:0016740(molecular_function:transferase activity); GO:0004315(molecular_function:3-oxoacyl-[acyl-carrier-protein] synthase activity)	GO:0003824	WP_169046235.1(beta-ketoacyl-ACP synthase I [Aeromonas salmonicida])	sp|P43710|FABB_HAEIN(3-oxoacyl-[acyl-carrier-protein] synthase 1 OS=Haemophilus influenzae (strain ATCC 51907 / DSM 11121 / KW20 / Rd) OX=71421 GN=fabB PE=3 SV=1)
HED66_RS01575	2652	3595	3031	83	87	127	95.02	142.33	113.56	1.65	2.09	2.66	116.97	2.13333	-3.86048	1.69635e-41	3.50095e-40	yes	down	rimO	30S ribosomal protein S12 methylthiotransferase RimO	NZ_CP051883.1	359753	358425	-	COG0621(L:Replication, recombination and repair)	COG0621(Retrotransposon protein)	INFORMATION STORAGE AND PROCESSING	K14441	rimO	ribosomal protein S12 methylthiotransferase [EC:2.8.4.4]				PF04055.22(Radical_SAM:Radical SAM superfamily); PF18693.2(TRAM_2:TRAM domain); PF00919.21(UPF0004:Uncharacterized protein family UPF0004); PF01938.21(TRAM:TRAM domain)	GO:0005737(cellular_component:cytoplasm); GO:0051539(molecular_function:4 iron, 4 sulfur cluster binding); GO:0018339(biological_process:peptidyl-L-beta-methylthioaspartic acid biosynthetic process from peptidyl-aspartic acid); GO:0103039(molecular_function:protein methylthiotransferase activity); GO:0006400(biological_process:tRNA modification); GO:0046872(molecular_function:metal ion binding); …	GO:0005488;GO:0110165;GO:0009987;GO:0003824;GO:0008152	WP_131729757.1(30S ribosomal protein S12 methylthiotransferase RimO [Aeromonas salmonicida])	sp|A4SKK7|RIMO_AERS4(Ribosomal protein S12 methylthiotransferase RimO OS=Aeromonas salmonicida (strain A449) OX=382245 GN=rimO PE=3 SV=1)
HED66_RS10485	37840	34611	35036	1223	1826	1833	2159.77	2183.85	2078.85	37.92	68.63	60.71	2140.82	55.7533	-3.33577	2.33413e-41	4.79314e-40	yes	down	tsf	elongation factor Ts	NZ_CP051883.1	2357461	2356580	-	COG0264(J:Translation, ribosomal structure and biogenesis)	COG0264(Associates with the EF-Tu.GDP complex and induces the exchange of GDP to GTP. It remains bound to the aminoacyl-tRNA.EF- Tu.GTP complex up to the GTP hydrolysis stage on the ribosome (By similarity))	INFORMATION STORAGE AND PROCESSING	K02357	tsf	elongation factor Ts				PF00889.20(EF_TS:Elongation factor TS)	GO:0005737(cellular_component:cytoplasm); GO:0003746(molecular_function:translation elongation factor activity)	GO:0045182;GO:0110165;GO:0005488	WP_021139738.1(MULTISPECIES: elongation factor Ts [Aeromonas])	sp|A4SQI1|EFTS_AERS4(Elongation factor Ts OS=Aeromonas salmonicida (strain A449) OX=382245 GN=tsf PE=3 SV=1)
HED66_RS07885	69	68	41	390	316	439	11.54	12.61	6.93	32.28	31.97	41.35	10.36	35.2	3.89584	2.57731e-41	5.26618e-40	yes	up	fliS	flagellar export chaperone FliS	NZ_CP051883.1	1761365	1760943	-	COG1516(N:Cell motility)	COG1516(flagellar protein FliS)	CELLULAR PROCESSES AND SIGNALING	K02422	fliS	flagellar protein FliS	map02040(Flagellar assembly)	Cellular Processes	Cell motility	PF02561.15(FliS:Flagellar protein FliS)	GO:0044780(biological_process:bacterial-type flagellum assembly); GO:0005829(cellular_component:cytosol)	GO:0009987;GO:0110165	WP_169046354.1(flagellar export chaperone FliS [Aeromonas salmonicida])	sp|Q9I4N6|FLISB_PSEAE(Flagellar secretion chaperone FliSB OS=Pseudomonas aeruginosa (strain ATCC 15692 / DSM 22644 / CIP 104116 / JCM 14847 / LMG 12228 / 1C / PRS 101 / PAO1) OX=208964 GN=fliS PE=3 SV=1)
HED66_RS08125	308	138	226	1621	1729	2194	19.79	9.8	15.07	56.22	72.73	81.64	14.8867	70.1967	4.19366	2.81238e-41	5.71804e-40	yes	up	ppk2	polyphosphate kinase 2	NZ_CP051883.1	1820773	1821588	+	COG2326(S:Function unknown)	COG2326(Polyphosphate kinase 2)	POORLY CHARACTERIZED	K22468	ppk2	polyphosphate kinase [EC:2.7.4.1]	map03018(RNA degradation); map00190(Oxidative phosphorylation)	Genetic Information Processing;Metabolism	Folding, sorting and degradation;Energy metabolism	PF03976.15(PPK2:Polyphosphate kinase 2 (PPK2))	GO:0008976(molecular_function:polyphosphate kinase activity)	GO:0003824	WP_169046382.1(polyphosphate kinase 2 [Aeromonas salmonicida])	sp|Q9I154|PK21B_PSEAE(Polyphosphate:ADP phosphotransferase OS=Pseudomonas aeruginosa (strain ATCC 15692 / DSM 22644 / CIP 104116 / JCM 14847 / LMG 12228 / 1C / PRS 101 / PAO1) OX=208964 GN=PA2428 PE=1 SV=1)
HED66_RS05930	1850	2091	2023	48	45	45	192.21	240.43	215.76	2.6	2.96	2.68	216.133	2.74667	-4.28374	3.0575e-41	6.18579e-40	yes	down	apt	adenine phosphoribosyltransferase	NZ_CP051883.1	1318578	1318033	-	COG0503(F:Nucleotide transport and metabolism)	COG0503(Catalyzes a salvage reaction resulting in the formation of AMP, that is energically less costly than de novo synthesis (By similarity))	METABOLISM	K00759	apt	adenine phosphoribosyltransferase [EC:2.4.2.7]	map00230(Purine metabolism)	Metabolism	Nucleotide metabolism	PF00156.28(Pribosyltran:Phosphoribosyl transferase domain); PF14681.7(UPRTase:Uracil phosphoribosyltransferase)	GO:0005737(cellular_component:cytoplasm); GO:0006168(biological_process:adenine salvage); GO:0003999(molecular_function:adenine phosphoribosyltransferase activity); GO:0044209(biological_process:AMP salvage); GO:0006166(biological_process:purine ribonucleoside salvage)	GO:0110165;GO:0008152;GO:0003824;GO:0009987	WP_005311419.1(MULTISPECIES: adenine phosphoribosyltransferase [Aeromonas])	sp|A4SMN3|APT_AERS4(Adenine phosphoribosyltransferase OS=Aeromonas salmonicida (strain A449) OX=382245 GN=apt PE=3 SV=1)
HED66_RS10975	151	59	122	1206	1371	1402	476.34	206.36	340.9	1032.14	1546.65	2057.8	341.2	1545.53	4.73882	3.40683e-41	6.85876e-40	yes	up	HED66_RS10975	DUF3149 domain-containing protein	NZ_CP051883.1	2461163	2461312	+	ENOG410ZEY9(S:Function unknown)	ENOG410ZEY9(Protein of unknown function (DUF3149))	POORLY CHARACTERIZED							PF11346.9(DUF3149:Protein of unknown function (DUF3149)); PF11023.9(DUF2614:Zinc-ribbon containing domain)	GO:0016021(cellular_component:integral component of membrane)	GO:0110165	WP_169046652.1(DUF3149 domain-containing protein [Aeromonas salmonicida])
HED66_RS05305	1294	1067	681	27	40	53	67	61.07	36.71	0.76	1.37	1.59	54.9267	1.24	-3.50098	3.75405e-41	7.52091e-40	yes	down	cra	catabolite repressor/activator	NZ_CP051883.1	1168143	1167157	-	COG1609(K:Transcription)	COG1609(Transcriptional regulator)	INFORMATION STORAGE AND PROCESSING	K03435	fruR1	LacI family transcriptional regulator, fructose operon transcriptional repressor				PF00356.22(LacI:Bacterial regulatory proteins, lacI family); PF00532.22(Peripla_BP_1:Periplasmic binding proteins and sugar binding domain of LacI family); PF13377.7(Peripla_BP_3:Periplasmic binding protein-like domain); PF13407.7(Peripla_BP_4:Periplasmic binding protein domain)			WP_169046076.1(catabolite repressor/activator [Aeromonas salmonicida])	sp|P0ACP3|CRA_ECO57(Catabolite repressor/activator OS=Escherichia coli O157:H7 OX=83334 GN=cra PE=3 SV=1)
HED66_RS20140	2363	3043	3374	40	61	43	863.11	1232.56	1200.14	6.37	12.02	8.54	1098.6	8.97667	-4.81906	4.0389e-41	8.05232e-40	yes	down	fis	DNA-binding transcriptional regulator Fis	NZ_CP051883.1	4379481	4379185	-	COG2901(K:Transcription)	COG2901(Activates ribosomal RNA transcription. Plays a direct role in upstream activation of rRNA promoters (By similarity))	INFORMATION STORAGE AND PROCESSING	K03557	fis	Fis family transcriptional regulator, factor for inversion stimulation protein	map05111(Biofilm formation - Vibrio cholerae)	Cellular Processes	Cellular community - prokaryotes	PF02954.20(HTH_8:Bacterial regulatory protein, Fis family); PF06322.12(Phage_NinH:Phage NinH protein)	GO:0003700(molecular_function:transcription factor activity, sequence-specific DNA binding); GO:0043565(molecular_function:sequence-specific DNA binding); GO:0003677(molecular_function:DNA binding)	GO:0005488;GO:0140110	WP_005309538.1(MULTISPECIES: DNA-binding transcriptional regulator Fis [Aeromonas])	sp|A0KNY4|FIS_AERHH(DNA-binding protein Fis OS=Aeromonas hydrophila subsp. hydrophila (strain ATCC 7966 / DSM 30187 / JCM 1027 / KCTC 2358 / NCIMB 9240) OX=380703 GN=fis PE=3 SV=1)
HED66_RS03570	1610	2124	1379	54	54	71	58.82	85.74	52.67	1.09	1.32	1.51	65.7433	1.30667	-3.68307	4.56952e-41	9.0662e-40	yes	down	HED66_RS03570	Na+/H+ antiporter family protein	NZ_CP051883.1	789646	788324	-	COG2056(S:Function unknown)	COG2056(Na H antiporter)	POORLY CHARACTERIZED	K07084	yuiF	putative amino acid transporter				PF03553.15(Na_H_antiporter:Na+/H+ antiporter family); PF13726.7(Na_H_antiport_2:Na+-H+ antiporter family); PF03600.17(CitMHS:Citrate transporter); PF06808.13(DctM:Tripartite ATP-independent periplasmic transporter, DctM component)	GO:0016021(cellular_component:integral component of membrane)	GO:0110165	WP_021140420.1(MULTISPECIES: Na+/H+ antiporter family protein [Aeromonas])	sp|P46231|Y2115_VIBPA(Uncharacterized membrane protein VP2115 OS=Vibrio parahaemolyticus serotype O3:K6 (strain RIMD 2210633) OX=223926 GN=VP2115 PE=4 SV=2)
HED66_RS14250	859	848	820	13	20	24	150.11	164.21	144.48	1.12	2.1	2.36	152.933	1.86	-4.36725	5.04463e-41	9.91306e-40	yes	down	HED66_RS14250	hypothetical protein	NZ_CP051883.1	3139699	3139280	-	ENOG410ZDBK(S:Function unknown)	ENOG410ZDBK(-)	POORLY CHARACTERIZED										WP_169046939.1(hypothetical protein [Aeromonas salmonicida])
HED66_RS15485	852	1031	656	15	21	33	68.09	91.14	54.17	0.64	1.08	1.52	71.1333	1.08	-4.07895	5.03801e-41	9.91306e-40	yes	down	rph	ribonuclease PH	NZ_CP051883.1	3410587	3409871	-	COG0689(J:Translation, ribosomal structure and biogenesis)	COG0689(Phosphorolytic exoribonuclease that removes nucleotide residues following the -CCA terminus of tRNA and adds nucleotides to the ends of RNA molecules by using nucleoside diphosphates as substrates (By similarity))	INFORMATION STORAGE AND PROCESSING	K00989	rph	ribonuclease PH [EC:2.7.7.56]				PF01138.22(RNase_PH:3' exoribonuclease family, domain 1); PF03725.16(RNase_PH_C:3' exoribonuclease family, domain 2)	GO:0000049(molecular_function:tRNA binding); GO:0008033(biological_process:tRNA processing); GO:0016075(biological_process:rRNA catabolic process); GO:0009022(molecular_function:tRNA nucleotidyltransferase activity); GO:0000175(molecular_function:3'-5'-exoribonuclease activity); GO:0006364(biological_process:rRNA processing)	GO:0005488;GO:0009987;GO:0003824;GO:0008152	WP_169047063.1(ribonuclease PH [Aeromonas salmonicida])	sp|B7UM50|RNPH_ECO27(Ribonuclease PH OS=Escherichia coli O127:H6 (strain E2348/69 / EPEC) OX=574521 GN=rph PE=3 SV=1)
HED66_RS09440	120	90	68	303	335	528	6.15	5.1	3.63	8.49	11.37	15.74	4.96	11.8667	3.22327	5.81265e-41	1.13679e-39	yes	up	HED66_RS09440	hypothetical protein	NZ_CP051883.1	2108009	2107806	-	ENOG410Y30Y(S:Function unknown)	ENOG410Y30Y(-)	POORLY CHARACTERIZED										WP_021138030.1(hypothetical protein [Aeromonas salmonicida])
HED66_RS10375	15707	5144	7564	128	188	195	451.61	163.39	227.84	2.05	3.64	3.28	280.947	2.99	-4.61039	6.93261e-41	1.34939e-39	yes	down	HED66_RS10375	HAAAP family serine/threonine permease	NZ_CP051883.1	2328828	2327533	-	COG0814(S:Function unknown)	COG0814(-)	POORLY CHARACTERIZED	K03837	sdaC	serine transporter					GO:0016021(cellular_component:integral component of membrane); GO:0015171(molecular_function:amino acid transmembrane transporter activity)	GO:0005215;GO:0110165	WP_034523881.1(HAAAP family serine/threonine permease [Aeromonas salmonicida])	sp|P0AAD7|SDAC_ECO57(Serine transporter OS=Escherichia coli O157:H7 OX=83334 GN=sdaC PE=3 SV=1)
HED66_RS17460	39291	41888	24785	1694	1649	2727	1472.99	1735.19	971.1	35.12	41.37	59.66	1393.09	45.3833	-2.96393	7.83257e-41	1.51738e-39	yes	down	secY	preprotein translocase subunit SecY	NZ_CP051883.1	3823817	3825145	+	COG0201(U:Intracellular trafficking, secretion, and vesicular transport)	COG0201(The central subunit of the protein translocation channel SecYEG. Consists of two halves formed by TMs 1-5 and 6-10. These two domains form a lateral gate at the front which open onto the bilayer between TMs 2 and 7, and are clamped together by SecE at the back. The channel is closed by both a pore ring composed of hydrophobic SecY resides and a short helix (helix 2A) on the extracellular …	CELLULAR PROCESSES AND SIGNALING	K03076	secY	preprotein translocase subunit SecY	map02024(Quorum sensing); map03070(Bacterial secretion system); map03060(Protein export)	Cellular Processes;Environmental Information Processing;Genetic Information Processing	Cellular community - prokaryotes;Membrane transport;Folding, sorting and degradation	PF00344.21(SecY:SecY translocase)	GO:0065002(biological_process:intracellular protein transmembrane transport); GO:0016021(cellular_component:integral component of membrane); GO:0005886(cellular_component:plasma membrane); GO:0006605(biological_process:protein targeting); GO:0043952(biological_process:protein transport by the Sec complex)	GO:0051179;GO:0110165;GO:0009987	WP_005307989.1(MULTISPECIES: preprotein translocase subunit SecY [Aeromonas])	sp|P78283|SECY_VIBCH(Protein translocase subunit SecY OS=Vibrio cholerae serotype O1 (strain ATCC 39315 / El Tor Inaba N16961) OX=243277 GN=secY PE=3 SV=2)
HED66_RS07875	660	534	458	2049	2565	2346	14.53	12.98	10.58	25.31	38.29	30.28	12.6967	31.2933	3.26574	9.2069e-41	1.77525e-39	yes	up	HED66_RS07875	motility associated factor glycosyltransferase family protein	NZ_CP051883.1	1760639	1758552	-	COG2604(S:Function unknown)	COG2604(Motility accessory factor)	POORLY CHARACTERIZED							PF01973.19(MAF_flag10:Protein of unknown function DUF115)			WP_169046352.1(DUF115 domain-containing protein [Aeromonas salmonicida])
HED66_RS02345	247	202	121	792	794	922	21.37	19.33	10.8	36.26	44.17	45.91	17.1667	42.1133	3.36213	1.13087e-40	2.17033e-39	yes	up	flgH	flagellar basal body L-ring protein FlgH	NZ_CP051883.1	515092	515763	+	COG2063(N:Cell motility)	COG2063(Assembles around the rod to form the L-ring and probably protects the motor basal body from shearing forces during rotation (By similarity))	CELLULAR PROCESSES AND SIGNALING	K02393	flgH	flagellar L-ring protein precursor FlgH	map02040(Flagellar assembly)	Cellular Processes	Cell motility	PF02107.17(FlgH:Flagellar L-ring protein)	GO:0009279(cellular_component:cell outer membrane); GO:0009427(cellular_component:bacterial-type flagellum basal body, distal rod, L ring); GO:0003774(molecular_function:motor activity); GO:0071973(biological_process:bacterial-type flagellum-dependent cell motility)	GO:0110165;GO:0009987;GO:0003824;GO:0040011	ATP10314.1(flagellar L-ring protein FlgH [Aeromonas salmonicida subsp. pectinolytica 34mel])	sp|A1S811|FLGH_SHEAM(Flagellar L-ring protein OS=Shewanella amazonensis (strain ATCC BAA-1098 / SB2B) OX=326297 GN=flgH PE=3 SV=1)
HED66_RS17355	14223	19557	12705	467	382	430	2622.87	3997.16	2357.08	42.04	42.09	44.46	2992.37	42.8633	-3.98017	1.26738e-40	2.42098e-39	yes	down	rpsJ	30S ribosomal protein S10	NZ_CP051883.1	3814668	3814979	+	COG0051(J:Translation, ribosomal structure and biogenesis)	COG0051(tRNA binding)	INFORMATION STORAGE AND PROCESSING	K02946	rpsJ	small subunit ribosomal protein S10	map03010(Ribosome)	Genetic Information Processing	Translation	PF00338.23(Ribosomal_S10:Ribosomal protein S10p/S20e)	GO:0003735(molecular_function:structural constituent of ribosome); GO:0016021(cellular_component:integral component of membrane); GO:0000049(molecular_function:tRNA binding); GO:0006412(biological_process:translation); GO:0005840(cellular_component:ribosome)	GO:0005488;GO:0005198;GO:0110165;GO:0009987;GO:0008152	ABO92029.1(ribosomal protein S10 [Aeromonas salmonicida subsp. salmonicida A449])	sp|C4L7S9|RS10_TOLAT(30S ribosomal protein S10 OS=Tolumonas auensis (strain DSM 9187 / TA4) OX=595494 GN=rpsJ PE=3 SV=1)
HED66_RS18915	1542	1887	1330	37	55	89	56.62	76.56	51.05	0.75	1.35	1.91	61.41	1.33667	-3.62224	1.92574e-40	3.66159e-39	yes	down	rlmD	23S rRNA (uracil(1939)-C(5))-methyltransferase RlmD	NZ_CP051883.1	4127928	4129280	+	COG2265(S:Function unknown)	COG2265(rdd domain containing protein)	POORLY CHARACTERIZED	K03215	rumA	23S rRNA (uracil1939-C5)-methyltransferase [EC:2.1.1.190]				PF05958.12(tRNA_U5-meth_tr:tRNA (Uracil-5-)-methyltransferase); PF13847.7(Methyltransf_31:Methyltransferase domain); PF05175.15(MTS:Methyltransferase small domain); PF01938.21(TRAM:TRAM domain); PF13649.7(Methyltransf_25:Methyltransferase domain); PF03602.16(Cons_hypoth95:Conserved hypothetical protein 95); PF06325.14(PrmA:Ribosomal protein L11 methyltransferase (PrmA)); PF09445.11(Methyltransf_1…			WP_169047350.1(23S rRNA (uracil(1939)-C(5))-methyltransferase RlmD [Aeromonas salmonicida])	sp|Q8R918|Y1812_CALS4(Uncharacterized RNA methyltransferase TTE1812 OS=Caldanaerobacter subterraneus subsp. tengcongensis (strain DSM 15242 / JCM 11007 / NBRC 100824 / MB4) OX=273068 GN=TTE1812 PE=3 SV=1)
HED66_RS07525	6586	7233	6632	208	332	359	250.4	303.87	263.49	4.37	8.44	7.96	272.587	6.92333	-3.40325	2.27706e-40	4.30963e-39	yes	down	HED66_RS07525	NAD(P)/FAD-dependent oxidoreductase	NZ_CP051883.1	1680332	1679040	-	COG1252(C:Energy production and conversion)	COG1252(Nadh dehydrogenase)	METABOLISM	K03885	ndh	NADH dehydrogenase [EC:1.6.99.3]	map00190(Oxidative phosphorylation)	Metabolism	Energy metabolism	PF07992.15(Pyr_redox_2:Pyridine nucleotide-disulphide oxidoreductase); PF00070.28(Pyr_redox:Pyridine nucleotide-disulphide oxidoreductase); PF13738.7(Pyr_redox_3:Pyridine nucleotide-disulphide oxidoreductase)	GO:0003954(molecular_function:NADH dehydrogenase activity); GO:0016491(molecular_function:oxidoreductase activity)	GO:0003824	WP_169046316.1(FAD-dependent oxidoreductase [Aeromonas salmonicida])	sp|P00393|DHNA_ECOLI(NADH dehydrogenase OS=Escherichia coli (strain K12) OX=83333 GN=ndh PE=1 SV=2)
HED66_RS17190	7335	10308	7815	220	345	453	190.37	295.53	212.65	3.19	6.05	6.88	232.85	5.37333	-3.55869	2.49556e-40	4.7015e-39	yes	down	typA	translational GTPase TypA	NZ_CP051883.1	3778289	3780100	+	COG1217(T:Signal transduction mechanisms)	COG1217(gtp-binding protein typa)	CELLULAR PROCESSES AND SIGNALING	K06207	typA	GTP-binding protein				PF00009.28(GTP_EFTU:Elongation factor Tu GTP binding domain); PF00679.25(EFG_C:Elongation factor G C-terminus); PF03144.26(GTP_EFTU_D2:Elongation factor Tu domain 2); PF01926.24(MMR_HSR1:50S ribosome-binding GTPase); PF14492.7(EFG_III:Elongation Factor G, domain III)	GO:0003924(molecular_function:GTPase activity); GO:0005525(molecular_function:GTP binding)	GO:0005488;GO:0003824	WP_169047209.1(translational GTPase TypA [Aeromonas salmonicida])	sp|P0A3B2|TYPA_ECO27(GTP-binding protein TypA/BipA OS=Escherichia coli O127:H6 (strain E2348/69 / EPEC) OX=574521 GN=typA PE=3 SV=1)
HED66_RS05225	121	119	59	312	406	561	2.54	2.76	1.3	3.69	5.79	6.92	2.2	5.46667	3.26624	2.92656e-40	5.4883e-39	yes	up	fadJ	fatty acid oxidation complex subunit alpha FadJ	NZ_CP051883.1	1149419	1151569	+	COG1024(S:Function unknown)	COG1024(von Willebrand factor, type A)	POORLY CHARACTERIZED	K01782	fadJ	3-hydroxyacyl-CoA dehydrogenase / enoyl-CoA hydratase / 3-hydroxybutyryl-CoA epimerase [EC:1.1.1.35 4.2.1.17 5.1.2.3]	map00310(Lysine degradation); map00640(Propanoate metabolism); map00281(Geraniol degradation); map00650(Butanoate metabolism); map00903(Limonene and pinene degradation); map00930(Caprolactam degradation); map00380(Tryptophan metabolism); map00362(Benzoate degradation); map00071(Fatty acid degradation); map00280(Valine, leucine and isoleucine degradation); map00410(beta-Alanine metabolism)	Metabolism;Metabolism;Metabolism;Metabolism;Metabolism;Metabolism;Metabolism;Metabolism;Metabolism;Metabolism;Metabolism	Amino acid metabolism;Carbohydrate metabolism;Metabolism of terpenoids and polyketides;Carbohydrate metabolism;Metabolism of terpenoids and polyketides;Xenobiotics biodegradation and metabolism;Amino acid metabolism;Xenobiotics biodegradation and metabolism;Lipid metabolism;Amino acid metabolism;Metabolism of other amino acids	PF02737.19(3HCDH_N:3-hydroxyacyl-CoA dehydrogenase, NAD binding domain); PF00378.21(ECH_1:Enoyl-CoA hydratase/isomerase); PF00725.23(3HCDH:3-hydroxyacyl-CoA dehydrogenase, C-terminal domain); PF16113.6(ECH_2:Enoyl-CoA hydratase/isomerase)	GO:0004165(molecular_function:dodecenoyl-CoA delta-isomerase activity); GO:0004300(molecular_function:enoyl-CoA hydratase activity); GO:0003857(molecular_function:3-hydroxyacyl-CoA dehydrogenase activity); GO:0008692(molecular_function:3-hydroxybutyryl-CoA epimerase activity)	GO:0003824	WP_169047587.1(fatty acid oxidation complex subunit alpha FadJ [Aeromonas salmonicida])	sp|A1S7L6|FADJ_SHEAM(Fatty acid oxidation complex subunit alpha OS=Shewanella amazonensis (strain ATCC BAA-1098 / SB2B) OX=326297 GN=fadJ PE=3 SV=1)
HED66_RS05135	7114	5672	4851	270	294	508	249.28	219.61	177.78	5.24	6.91	10.4	215.557	7.51667	-2.91489	3.24717e-40	6.04994e-39	yes	down	HED66_RS05135	L-serine ammonia-lyase	NZ_CP051883.1	1130098	1128728	-	COG1760(E:Amino acid transport and metabolism)	COG1760(L-serine dehydratase)	METABOLISM	K01752	sdaA	L-serine dehydratase [EC:4.3.1.17]	map00270(Cysteine and methionine metabolism); map00260(Glycine, serine and threonine metabolism)	Metabolism;Metabolism	Amino acid metabolism;Amino acid metabolism	PF03313.16(SDH_alpha:Serine dehydratase alpha chain); PF03315.16(SDH_beta:Serine dehydratase beta chain)	GO:0046872(molecular_function:metal ion binding); GO:0051539(molecular_function:4 iron, 4 sulfur cluster binding); GO:0003941(molecular_function:L-serine ammonia-lyase activity); GO:0006094(biological_process:gluconeogenesis)	GO:0005488;GO:0003824;GO:0008152	WP_021139264.1(L-serine ammonia-lyase [Aeromonas salmonicida])	sp|P16095|SDHL_ECOLI(L-serine dehydratase 1 OS=Escherichia coli (strain K12) OX=83333 GN=sdaA PE=1 SV=3)
HED66_RS10805	5363	5210	4621	198	290	302	254.64	273.41	228.69	5.15	9.14	8.34	252.247	7.54333	-3.13236	3.25551e-40	6.04994e-39	yes	down	galE	UDP-glucose 4-epimerase GalE	NZ_CP051883.1	2431100	2430075	-	COG1087(M:Cell wall/membrane/envelope biogenesis)	COG1087(udp-glucose 4-epimerase)	CELLULAR PROCESSES AND SIGNALING	K01784	galE	UDP-glucose 4-epimerase [EC:5.1.3.2]	map00520(Amino sugar and nucleotide sugar metabolism); map00052(Galactose metabolism)	Metabolism;Metabolism	Carbohydrate metabolism;Carbohydrate metabolism	PF16363.6(GDP_Man_Dehyd:GDP-mannose 4,6 dehydratase); PF01370.22(Epimerase:NAD dependent epimerase/dehydratase family); PF01073.20(3Beta_HSD:3-beta hydroxysteroid dehydrogenase/isomerase family); PF02719.16(Polysacc_synt_2:Polysaccharide biosynthesis protein); PF04321.18(RmlD_sub_bind:RmlD substrate binding domain); PF13460.7(NAD_binding_10:NAD(P)H-binding); PF08659.11(KR:KR domain); PF00106.26(a…			WP_169046641.1(UDP-glucose 4-epimerase GalE [Aeromonas salmonicida])	sp|P55180|GALE_BACSU(UDP-glucose 4-epimerase OS=Bacillus subtilis (strain 168) OX=224308 GN=galE PE=3 SV=1)
HED66_RS05750	8025	9880	11988	120	243	297	324.97	442.12	506.94	2.68	6.57	7.01	424.677	5.42	-4.48277	5.25481e-40	9.7214e-39	yes	down	fabF	beta-ketoacyl-ACP synthase II	NZ_CP051883.1	1273175	1271934	-	COG0304(I:Lipid transport and metabolism)	COG0304(Catalyzes the condensation reaction of fatty acid synthesis by the addition to an acyl acceptor of two carbons from malonyl-ACP (By similarity))	METABOLISM	K09458	fabF	3-oxoacyl-[acyl-carrier-protein] synthase II [EC:2.3.1.179]	map00780(Biotin metabolism); map00061(Fatty acid biosynthesis)	Metabolism;Metabolism	Metabolism of cofactors and vitamins;Lipid metabolism	PF00109.27(ketoacyl-synt:Beta-ketoacyl synthase, N-terminal domain); PF02801.23(Ketoacyl-synt_C:Beta-ketoacyl synthase, C-terminal domain); PF00108.24(Thiolase_N:Thiolase, N-terminal domain)	GO:0033817(molecular_function:beta-ketoacyl-acyl-carrier-protein synthase II activity); GO:0006633(biological_process:fatty acid biosynthetic process); GO:0004315(molecular_function:3-oxoacyl-[acyl-carrier-protein] synthase activity)	GO:0009987;GO:0003824;GO:0008152	WP_169046123.1(beta-ketoacyl-ACP synthase II [Aeromonas salmonicida])	sp|Q9KQH9|FABF_VIBCH(3-oxoacyl-[acyl-carrier-protein] synthase 2 OS=Vibrio cholerae serotype O1 (strain ATCC 39315 / El Tor Inaba N16961) OX=243277 GN=fabF PE=1 SV=3)
HED66_RS18535	1240	566	470	3667	4457	5173	28.9	14.57	11.49	47.89	70.35	70.64	18.32	62.96	3.77262	1.0289e-39	1.89494e-38	yes	up	HED66_RS18535	PTS mannitol transporter subunit IICBA	NZ_CP051883.1	4052579	4050657	-	COG2213(G:Carbohydrate transport and metabolism)	COG2213(PTS system mannitol-specific)	METABOLISM	K02798	cmtB	mannitol PTS system EIIA component [EC:2.7.1.197]	map02060(Phosphotransferase system (PTS)); map00051(Fructose and mannose metabolism)	Environmental Information Processing;Metabolism	Membrane transport;Carbohydrate metabolism	PF00359.23(PTS_EIIA_2:Phosphoenolpyruvate-dependent sugar phosphotransferase system, EIIA 2); PF02378.19(PTS_EIIC:Phosphotransferase system, EIIC); PF02302.18(PTS_IIB:PTS system, Lactose/Cellobiose specific IIB subunit)	GO:0016021(cellular_component:integral component of membrane); GO:0016301(molecular_function:kinase activity); GO:0022872(molecular_function:protein-N(PI)-phosphohistidine-mannitol phosphotransferase system transmembrane transporter activity); GO:0009401(biological_process:phosphoenolpyruvate-dependent sugar phosphotransferase system); GO:0016740(molecular_function:transferase activity); GO:00058…	GO:0005215;GO:0003824;GO:0051179;GO:0110165	WP_169047319.1(PTS mannitol transporter subunit IICBA [Aeromonas salmonicida])	sp|Q9KKQ7|PTM3C_VIBCH(PTS system mannitol-specific EIICBA component OS=Vibrio cholerae serotype O1 (strain ATCC 39315 / El Tor Inaba N16961) OX=243277 GN=mtlA PE=3 SV=1)
sRNA0273	17	11	2	386	273	259	470.27	334.57	48.54	2056.38	1957.75	2729.02	284.46	2247.72	6.26889	1.1023e-39	2.02104e-38	yes	up
HED66_RS17720	119	113	61	348	488	970	3.75	3.93	2.01	6.1	10.34	17.86	3.23	11.4333	3.73219	1.6698e-39	3.04795e-38	yes	up	hutH	histidine ammonia-lyase	NZ_CP051883.1	3874513	3876045	+	COG2986(E:Amino acid transport and metabolism)	COG2986(histidine ammonia-lyase)	METABOLISM	K01745	hutH	histidine ammonia-lyase [EC:4.3.1.3]	map00340(Histidine metabolism)	Metabolism	Amino acid metabolism	PF00221.20(Lyase_aromatic:Aromatic amino acid lyase)	GO:0005737(cellular_component:cytoplasm); GO:0019556(biological_process:histidine catabolic process to glutamate and formamide); GO:0004397(molecular_function:histidine ammonia-lyase activity); GO:0019557(biological_process:histidine catabolic process to glutamate and formate)	GO:0110165;GO:0009987;GO:0003824;GO:0008152	WP_169047232.1(histidine ammonia-lyase [Aeromonas salmonicida])	sp|Q6LQ56|HUTH_PHOPR(Histidine ammonia-lyase OS=Photobacterium profundum (strain SS9) OX=298386 GN=hutH PE=3 SV=1)
HED66_RS13055	2032	1881	1448	77	79	136	213.7	218.94	156.27	4.22	5.26	8.19	196.303	5.89	-3.06609	1.87521e-39	3.40774e-38	yes	down	HED66_RS13055	YjaG family protein	NZ_CP051883.1	2900272	2899691	-	COG3068(S:Function unknown)	COG3068(conserved protein)	POORLY CHARACTERIZED	K09891		uncharacterized protein				PF04222.13(DUF416:Protein of unknown function (DUF416))			WP_021139694.1(YjaG family protein [Aeromonas salmonicida])	sp|P32680|YJAG_ECOLI(Uncharacterized protein YjaG OS=Escherichia coli (strain K12) OX=83333 GN=yjaG PE=4 SV=1)
HED66_RS06695	563	368	309	4209	3543	2816	10.56	7.62	6.09	44.43	45.18	30.99	8.09	40.2	4.37183	2.25521e-39	4.08025e-38	yes	up	metE	5-methyltetrahydropteroyltriglutamate--homocysteine S-methyltransferase	NZ_CP051883.1	1491333	1489069	-	COG0620(E:Amino acid transport and metabolism)	COG0620(Catalyzes the transfer of a methyl group from 5- methyltetrahydrofolate to homocysteine resulting in methionine formation (By similarity))	METABOLISM	K00549	metE	5-methyltetrahydropteroyltriglutamate--homocysteine methyltransferase [EC:2.1.1.14]	map00450(Selenocompound metabolism); map00270(Cysteine and methionine metabolism)	Metabolism;Metabolism	Metabolism of other amino acids;Amino acid metabolism	PF01717.19(Meth_synt_2:Cobalamin-independent synthase, Catalytic domain); PF08267.13(Meth_synt_1:Cobalamin-independent synthase, N-terminal domain)	GO:0003871(molecular_function:5-methyltetrahydropteroyltriglutamate-homocysteine S-methyltransferase activity); GO:0009086(biological_process:methionine biosynthetic process); GO:0008270(molecular_function:zinc ion binding); GO:0032259(biological_process:methylation)	GO:0005488;GO:0009987;GO:0003824;GO:0008152	WP_099993518.1(5-methyltetrahydropteroyltriglutamate--homocysteine S-methyltransferase [Aeromonas salmonicida])	sp|A4SNB5|METE_AERS4(5-methyltetrahydropteroyltriglutamate--homocysteine methyltransferase OS=Aeromonas salmonicida (strain A449) OX=382245 GN=metE PE=3 SV=1)
HED66_RS03275	52.41	53.69	50.02	321.5	306.23	369.88	1.12	1.26	1.12	3.85	4.43	4.62	1.16667	4.3	3.84477	2.36428e-39	4.25882e-38	yes	up	HED66_RS03275	retention module-containing protein	NZ_CP051883.1	709729	711810	+	ENOG4111U9A(S:Function unknown); ENOG4111F8T(S:Function unknown); ENOG4111H1V(S:Function unknown)	ENOG4111U9A(-); ENOG4111F8T(-); ENOG4111H1V(-)	POORLY CHARACTERIZED;POORLY CHARACTERIZED;POORLY CHARACTERIZED							PF17892.2(Cadherin_5:Cadherin-like domain); PF18200.2(Big_11:Bacterial Ig-like domain); PF17963.2(Big_9:Bacterial Ig domain); PF17803.2(Cadherin_4:Bacterial cadherin-like domain); PF19076.1(CshA_repeat:Surface adhesin CshA repetitive domain)	GO:0005509(molecular_function:calcium ion binding)	GO:0005488	WP_169045871.1(retention module-containing protein [Aeromonas salmonicida])
sRNA0088	547	406	574	3393	5050	3962	252.62	207.86	255.15	653.8	1209.14	986.67	238.543	949.87	4.15403	2.88541e-39	5.17484e-38	yes	up
HED66_RS11485	46	44	40	195	307	291	0.72	0.76	0.66	1.73	3.28	2.68	0.713333	2.56333	3.75717	5.19537e-39	9.27712e-38	yes	up	HED66_RS11485	HD domain-containing protein	NZ_CP051883.1	2566930	2569818	+	COG2206(S:Function unknown)	COG2206(Domain of unknown function (DUF1842))	POORLY CHARACTERIZED							PF13487.7(HD_5:HD domain); PF01966.23(HD:HD domain); PF02743.19(dCache_1:Cache domain)	GO:0016021(cellular_component:integral component of membrane); GO:0007165(biological_process:signal transduction)	GO:0009987;GO:0065007;GO:0110165	WP_058393615.1(HD domain-containing protein [Aeromonas salmonicida])	sp|Q9KL18|CGAP3_VIBCH(3'3'-cGAMP-specific phosphodiesterase 3 OS=Vibrio cholerae serotype O1 (strain ATCC 39315 / El Tor Inaba N16961) OX=243277 GN=VC_A0931 PE=1 SV=1)
HED66_RS08075	478	336	284	1112	1504	1460	25.05	19.46	15.49	31.8	52.1	44.46	20	42.7867	3.0818	5.285e-39	9.39632e-38	yes	up	HED66_RS08075	ABC transporter ATP-binding protein	NZ_CP051883.1	1813044	1812274	-	COG4598(E:Amino acid transport and metabolism)	COG4598(ABC transporter, (ATP-binding protein))	METABOLISM	K10025	aotP	arginine/ornithine transport system ATP-binding protein [EC:7.4.2.1]	map02010(ABC transporters)	Environmental Information Processing	Membrane transport	PF00005.28(ABC_tran:ABC transporter); PF13304.7(AAA_21:AAA domain, putative AbiEii toxin, Type IV TA system); PF02463.20(SMC_N:RecF/RecN/SMC N terminal domain); PF13555.7(AAA_29:P-loop containing region of AAA domain); PF13245.7(AAA_19:AAA domain); PF13166.7(AAA_13:AAA domain)	GO:0015424(molecular_function:amino acid-transporting ATPase activity); GO:0016887(molecular_function:ATPase activity); GO:0005524(molecular_function:ATP binding)	GO:0005488;GO:0005215;GO:0003824	WP_005310133.1(MULTISPECIES: ABC transporter ATP-binding protein [Aeromonas])	sp|O30506|AOTP_PSEAE(Arginine/ornithine transport ATP-binding protein AotP OS=Pseudomonas aeruginosa (strain ATCC 15692 / DSM 22644 / CIP 104116 / JCM 14847 / LMG 12228 / 1C / PRS 101 / PAO1) OX=208964 GN=aotP PE=3 SV=2)
HED66_RS07400	1413	1403	956	29	27	16	43.89	48.15	31.09	0.5	0.56	0.29	41.0433	0.45	-4.47858	6.38677e-39	1.13062e-37	yes	down	HED66_RS07400	NAD(P)/FAD-dependent oxidoreductase	NZ_CP051883.1	1649169	1650593	+	COG1232(P:Inorganic ion transport and metabolism)	COG1232()-iron permease)	METABOLISM							PF01593.25(Amino_oxidase:Flavin containing amine oxidoreductase); PF13450.7(NAD_binding_8:NAD(P)-binding Rossmann-like domain); PF03275.14(GLF:UDP-galactopyranose mutase); PF01266.25(DAO:FAD dependent oxidoreductase); PF07992.15(Pyr_redox_2:Pyridine nucleotide-disulphide oxidoreductase); PF03486.15(HI0933_like:HI0933-like protein); PF12831.8(FAD_oxidored:FAD dependent oxidoreductase); PF00890.25(…	GO:0016491(molecular_function:oxidoreductase activity)	GO:0003824	WP_169046297.1(FAD-dependent oxidoreductase [Aeromonas salmonicida])	sp|Q94IG7|PPOCM_SPIOL(Protoporphyrinogen oxidase 2 OS=Spinacia oleracea OX=3562 GN=POX2 PE=1 SV=1)
HED66_RS06075	112	59	46	271	405	526	1.53	0.89	0.66	2.09	3.77	4.21	1.02667	3.35667	3.64101	6.7907e-39	1.19697e-37	yes	up	HED66_RS06075	ExeM/NucH family extracellular endonuclease	NZ_CP051883.1	1354648	1351430	-	COG2374(S:Function unknown)	COG2374(endonuclease exonuclease phosphatase)	POORLY CHARACTERIZED							PF03160.15(Calx-beta:Calx-beta domain); PF00932.20(LTD:Lamin Tail Domain); PF03372.24(Exo_endo_phos:Endonuclease/Exonuclease/phosphatase family)			WP_169046157.1(ExeM/NucH family extracellular endonuclease [Aeromonas salmonicida])	sp|Q6JAN0|AGRV1_DANRE(Adhesion G-protein coupled receptor V1 OS=Danio rerio OX=7955 GN=adgrv1 PE=2 SV=1)
HED66_RS12770	1114	894	615	2073	2187	3293	20.33	18.02	11.79	21.3	27.15	35.27	16.7133	27.9067	2.69876	7.2746e-39	1.27679e-37	yes	up	HED66_RS12770	zinc/cadmium/mercury/lead-transporting ATPase	NZ_CP051883.1	2829757	2832180	+	COG2217(O:Posttranslational modification, protein turnover, chaperones)	COG2217(Has antioxidant activity. Could remove peroxides or H(2)O(2) (By similarity))	CELLULAR PROCESSES AND SIGNALING	K01534	zntA	Zn2+/Cd2+-exporting ATPase [EC:7.2.2.12 7.2.2.21]				PF00122.21(E1-E2_ATPase:E1-E2 ATPase); PF00702.27(Hydrolase:haloacid dehalogenase-like hydrolase); PF00403.27(HMA:Heavy-metal-associated domain); PF08282.13(Hydrolase_3:haloacid dehalogenase-like hydrolase)	GO:0016021(cellular_component:integral component of membrane); GO:0019829(molecular_function:cation-transporting ATPase activity); GO:0030001(biological_process:metal ion transport); GO:0005886(cellular_component:plasma membrane); GO:0046872(molecular_function:metal ion binding); GO:0005524(molecular_function:ATP binding)	GO:0005488;GO:0110165;GO:0005215;GO:0051179	WP_169046803.1(zinc/cadmium/mercury/lead-transporting ATPase [Aeromonas salmonicida])	sp|Q3YW59|ZNTA_SHISS(Zinc/cadmium/lead-transporting P-type ATPase OS=Shigella sonnei (strain Ss046) OX=300269 GN=zntA PE=1 SV=1)
HED66_RS14905	189	130	173	731	893	1067	6.06	4.61	5.81	13.04	19.26	20.01	5.49333	17.4367	3.57553	9.3573e-39	1.63534e-37	yes	up	mglA	galactose/methyl galactoside ABC transporter ATP-binding protein MglA	NZ_CP051883.1	3283022	3281502	-	COG1129(G:Carbohydrate transport and metabolism)	COG1129(permease protein)	METABOLISM	K10542	mglA	methyl-galactoside transport system ATP-binding protein [EC:7.5.2.11]	map02010(ABC transporters)	Environmental Information Processing	Membrane transport	PF00005.28(ABC_tran:ABC transporter); PF13304.7(AAA_21:AAA domain, putative AbiEii toxin, Type IV TA system); PF03193.17(RsgA_GTPase:RsgA GTPase)	GO:0015407(molecular_function:monosaccharide-transporting ATPase activity); GO:0016020(cellular_component:membrane); GO:0005524(molecular_function:ATP binding); GO:0016887(molecular_function:ATPase activity); GO:0043211(molecular_function:carbohydrate-transporting ATPase activity)	GO:0005488;GO:0005215;GO:0003824;GO:0110165	WP_021141103.1(MULTISPECIES: galactose/methyl galactoside ABC transporter ATP-binding protein MglA [Aeromonas])	sp|Q1C9V1|MGLA_YERPA(Galactose/methyl galactoside import ATP-binding protein MglA OS=Yersinia pestis bv. Antiqua (strain Antiqua) OX=360102 GN=mglA PE=3 SV=1)
HED66_RS15130	5503	5476	4307	246	352	389	286.65	315.3	233.55	6.99	12.12	11.78	278.5	10.2967	-2.81143	2.35201e-38	4.0931e-37	yes	down	HED66_RS15130	2-hydroxyacid dehydrogenase	NZ_CP051883.1	3333315	3334304	+	COG1052(S:Function unknown)	COG1052(Crea protein)	POORLY CHARACTERIZED	K03778	ldhA	D-lactate dehydrogenase [EC:1.1.1.28]	map00620(Pyruvate metabolism)	Metabolism	Carbohydrate metabolism	PF02826.20(2-Hacid_dh_C:D-isomer specific 2-hydroxyacid dehydrogenase, NAD binding domain); PF00389.31(2-Hacid_dh:D-isomer specific 2-hydroxyacid dehydrogenase, catalytic domain); PF00670.22(AdoHcyase_NAD:S-adenosyl-L-homocysteine hydrolase, NAD binding domain); PF13478.7(XdhC_C:XdhC Rossmann domain)	GO:0051287(molecular_function:NAD binding); GO:0008720(molecular_function:D-lactate dehydrogenase activity)	GO:0003824;GO:0005488	WP_169047016.1(2-hydroxyacid dehydrogenase [Aeromonas salmonicida])	sp|P52643|LDHD_ECOLI(D-lactate dehydrogenase OS=Escherichia coli (strain K12) OX=83333 GN=ldhA PE=1 SV=1)
HED66_RS11455	1074	1213	740	25	41	56	71.14	88.84	50.83	0.89	1.77	2.15	70.27	1.60333	-3.50185	2.55425e-38	4.42628e-37	yes	down	HED66_RS11455	symmetrical bis(5'-nucleosyl)-tetraphosphatase	NZ_CP051883.1	2562193	2563014	+	COG0639(P:Inorganic ion transport and metabolism)	COG0639(ApaG protein)	METABOLISM	K01525	apaH	bis(5'-nucleosyl)-tetraphosphatase (symmetrical) [EC:3.6.1.41]	map00230(Purine metabolism)	Metabolism	Nucleotide metabolism	PF00149.29(Metallophos:Calcineurin-like phosphoesterase)	GO:0008803(molecular_function:bis(5'-nucleosyl)-tetraphosphatase (symmetrical) activity)	GO:0003824	WP_169046702.1(symmetrical bis(5'-nucleosyl)-tetraphosphatase [Aeromonas salmonicida])	sp|A4SR08|APAH_AERS4(Bis(5'-nucleosyl)-tetraphosphatase, symmetrical OS=Aeromonas salmonicida (strain A449) OX=382245 GN=apaH PE=3 SV=1)
HED66_RS14770	10455	8647	7018	378	614	595	641.97	587.02	447.45	12.56	24.74	21.17	558.813	19.49	-2.88288	2.65762e-38	4.58607e-37	yes	down	HED66_RS14770	outer membrane protein assembly factor BamD	NZ_CP051883.1	3250604	3251359	+	COG4105(M:Cell wall/membrane/envelope biogenesis)	COG4105(Part of the outer membrane protein assembly complex, which is involved in assembly and insertion of beta-barrel proteins into the outer membrane)	CELLULAR PROCESSES AND SIGNALING	K05807	bamD	outer membrane protein assembly factor BamD				PF13525.7(YfiO:Outer membrane lipoprotein); PF13512.7(TPR_18:Tetratricopeptide repeat)	GO:0051205(biological_process:protein insertion into membrane); GO:0009279(cellular_component:cell outer membrane); GO:0043165(biological_process:Gram-negative-bacterium-type cell outer membrane assembly)	GO:0110165;GO:0009987;GO:0051179	WP_169046982.1(outer membrane protein assembly factor BamD [Aeromonas salmonicida])	sp|Q9KU21|BAMD_VIBCH(Outer membrane protein assembly factor BamD OS=Vibrio cholerae serotype O1 (strain ATCC 39315 / El Tor Inaba N16961) OX=243277 GN=bamD PE=3 SV=2)
HED66_RS13145	1336	1239	738	24	14	46	100.95	103.54	57.68	0.97	0.69	2.01	87.39	1.22333	-4.1543	2.74058e-38	4.70944e-37	yes	down	HED66_RS13145	1-acylglycerol-3-phosphate O-acyltransferase	NZ_CP051883.1	2915416	2914688	-	COG0204(I:Lipid transport and metabolism)	COG0204(Acyltransferase)	METABOLISM	K00655	plsC	1-acyl-sn-glycerol-3-phosphate acyltransferase [EC:2.3.1.51]	map00564(Glycerophospholipid metabolism); map00561(Glycerolipid metabolism)	Metabolism;Metabolism	Lipid metabolism;Lipid metabolism	PF01553.22(Acyltransferase:Acyltransferase)	GO:0003841(molecular_function:1-acylglycerol-3-phosphate O-acyltransferase activity); GO:0016020(cellular_component:membrane); GO:0016021(cellular_component:integral component of membrane); GO:0008654(biological_process:phospholipid biosynthetic process)	GO:0110165;GO:0009987;GO:0003824;GO:0008152	WP_059111801.1(1-acylglycerol-3-phosphate O-acyltransferase [Aeromonas salmonicida])	sp|P26647|PLSC_ECOLI(1-acyl-sn-glycerol-3-phosphate acyltransferase OS=Escherichia coli (strain K12) OX=83333 GN=plsC PE=1 SV=1)
HED66_RS08375	1023	728	650	2814	3026	3236	128.69	101.4	83.45	181.1	237.33	231.69	104.513	216.707	3.11622	3.29398e-38	5.63682e-37	yes	up	HED66_RS08375	hypothetical protein	NZ_CP051883.1	1877862	1878149	+	ENOG410YVDU(S:Function unknown)	ENOG410YVDU(-)	POORLY CHARACTERIZED										WP_005309977.1(MULTISPECIES: hypothetical protein [Aeromonas])
HED66_RS20245	737	316	266	2170	2394	4298	21.3	10.09	8.06	34.97	46.65	72.69	13.15	51.4367	3.92996	3.57697e-38	6.09569e-37	yes	up	HED66_RS20245	putative transporter	NZ_CP051883.1	4399907	4401568	+	COG2985(S:Function unknown)	COG2985(Channel protein (Hemolysin III family)	POORLY CHARACTERIZED	K07085		putative transport protein				PF06826.13(Asp-Al_Ex:Predicted Permease Membrane Region); PF02080.22(TrkA_C:TrkA-C domain)	GO:0006813(biological_process:potassium ion transport); GO:0016021(cellular_component:integral component of membrane); GO:0008324(molecular_function:cation transmembrane transporter activity); GO:0005886(cellular_component:plasma membrane)	GO:0051179;GO:0110165;GO:0005215	WP_169047473.1(putative transporter [Aeromonas salmonicida])	sp|A4SJA2|Y825_AERS4(Putative transport protein ASA_0825 OS=Aeromonas salmonicida (strain A449) OX=382245 GN=ASA_0825 PE=3 SV=1)
HED66_RS20610	422	278	309	1544	1769	1707	10.41	7.58	8	21.32	29.52	24.67	8.66333	25.17	3.49845	3.76525e-38	6.39004e-37	yes	up	HED66_RS20610	ABC transporter substrate-binding protein	NZ_CP051883.1	4488533	4490350	+	COG4166(P:Inorganic ion transport and metabolism)	COG4166(microcin transport)	METABOLISM	K13893	yejA	microcin C transport system substrate-binding protein	map02010(ABC transporters)	Environmental Information Processing	Membrane transport	PF00496.23(SBP_bac_5:Bacterial extracellular solute-binding proteins, family 5 Middle)	GO:0043190(cellular_component:ATP-binding cassette (ABC) transporter complex); GO:0055085(biological_process:transmembrane transport)	GO:0009987;GO:0051179;GO:0032991	WP_169047507.1(ABC transporter substrate-binding protein [Aeromonas salmonicida])	sp|Q9RU24|UF71_DEIRA(Probable ABC transporter-binding protein DR_1571 OS=Deinococcus radiodurans (strain ATCC 13939 / DSM 20539 / JCM 16871 / LMG 4051 / NBRC 15346 / NCIMB 9279 / R1 / VKM B-1422) OX=243230 GN=DR_1571 PE=1 SV=1)
HED66_RS05230	2463	2855	2385	94	113	119	234.87	301.25	234	4.71	6.88	6.51	256.707	6.03333	-3.42047	5.36551e-38	9.06838e-37	yes	down	HED66_RS05230	PhnA domain-containing protein	NZ_CP051883.1	1152333	1151755	-	COG2824(P:Inorganic ion transport and metabolism)	COG2824(Alkylphosphonate utilization operon protein PhnA)	METABOLISM	K06193	phnA	protein PhnA				PF03831.15(YjdM:PhnA domain); PF08274.13(YjdM_Zn_Ribbon:PhnA Zinc-Ribbon)			WP_087755658.1(MULTISPECIES: PhnA domain-containing protein [Aeromonas])	sp|P44479|YJDM_HAEIN(Protein YjdM homolog OS=Haemophilus influenzae (strain ATCC 51907 / DSM 11121 / KW20 / Rd) OX=71421 GN=yjdM PE=3 SV=1)
HED66_RS07270	2954	2868	2912	90	139	142	161.11	172.91	165.21	2.67	5	4.5	166.41	4.05667	-3.44524	7.58103e-38	1.27604e-36	yes	down	trxB	thioredoxin-disulfide reductase	NZ_CP051883.1	1624071	1625021	+	COG0492(O:Posttranslational modification, protein turnover, chaperones)	COG0492(thioredoxin reductase)	CELLULAR PROCESSES AND SIGNALING	K00384	trxB	thioredoxin reductase (NADPH) [EC:1.8.1.9]	map00450(Selenocompound metabolism)	Metabolism	Metabolism of other amino acids	PF07992.15(Pyr_redox_2:Pyridine nucleotide-disulphide oxidoreductase); PF13738.7(Pyr_redox_3:Pyridine nucleotide-disulphide oxidoreductase); PF00070.28(Pyr_redox:Pyridine nucleotide-disulphide oxidoreductase); PF12831.8(FAD_oxidored:FAD dependent oxidoreductase); PF00890.25(FAD_binding_2:FAD binding domain)	GO:0005737(cellular_component:cytoplasm); GO:0019430(biological_process:removal of superoxide radicals); GO:0004791(molecular_function:thioredoxin-disulfide reductase activity)	GO:0098754;GO:0110165;GO:0016209;GO:0009987;GO:0003824;GO:0008152	ARW82456.1(Thioredoxin reductase [Aeromonas salmonicida])	sp|Q9KSS4|TRXB_VIBCH(Thioredoxin reductase OS=Vibrio cholerae serotype O1 (strain ATCC 39315 / El Tor Inaba N16961) OX=243277 GN=trxB PE=3 SV=1)
HED66_RS03890	79	105	36	358	408	738	1.29	1.9	0.62	3.31	4.56	7.1	1.27	4.99	3.92966	8.12458e-38	1.36195e-36	yes	up	nuoG	NADH-quinone oxidoreductase subunit NuoG	NZ_CP051883.1	863877	861130	-	COG1034(C:Energy production and conversion)	COG1034(subunit g)	METABOLISM	K00336	nuoG	NADH-quinone oxidoreductase subunit G [EC:7.1.1.2]	map00190(Oxidative phosphorylation)	Metabolism	Energy metabolism	PF00384.23(Molybdopterin:Molybdopterin oxidoreductase); PF10588.10(NADH-G_4Fe-4S_3:NADH-ubiquinone oxidoreductase-G iron-sulfur binding region); PF13510.7(Fer2_4:2Fe-2S iron-sulfur cluster binding domain); PF04879.17(Molybdop_Fe4S4:Molybdopterin oxidoreductase Fe4S4 domain); PF00111.28(Fer2:2Fe-2S iron-sulfur cluster binding domain); PF00205.23(TPP_enzyme_M:Thiamine pyrophosphate enzyme, central …			WP_169045935.1(NADH-quinone oxidoreductase subunit NuoG [Aeromonas salmonicida])	sp|Q8EI34|NUOG_SHEON(NADH-quinone oxidoreductase subunit G OS=Shewanella oneidensis (strain MR-1) OX=211586 GN=nuoG PE=3 SV=1)
HED66_RS17705	156	93	89	327	541	752	6.35	4.18	3.78	7.34	14.69	17.84	4.77	13.29	3.38473	1.02476e-37	1.71085e-36	yes	up	HED66_RS17705	imidazolonepropionase	NZ_CP051883.1	3870580	3871815	+	COG1228(Q:Secondary metabolites biosynthesis, transport and catabolism)	COG1228(amidohydrolase)	METABOLISM	K01468	hutI	imidazolonepropionase [EC:3.5.2.7]	map00340(Histidine metabolism)	Metabolism	Amino acid metabolism	PF07969.12(Amidohydro_3:Amidohydrolase family); PF01979.21(Amidohydro_1:Amidohydrolase family)	GO:0005737(cellular_component:cytoplasm); GO:0050480(molecular_function:imidazolonepropionase activity); GO:0019556(biological_process:histidine catabolic process to glutamate and formamide); GO:0019557(biological_process:histidine catabolic process to glutamate and formate); GO:0005506(molecular_function:iron ion binding); GO:0008270(molecular_function:zinc ion binding)	GO:0110165;GO:0009987;GO:0003824;GO:0008152;GO:0005488	WP_169047229.1(imidazolonepropionase [Aeromonas salmonicida])	sp|A4SSN5|HUTI_AERS4(Imidazolonepropionase OS=Aeromonas salmonicida (strain A449) OX=382245 GN=hutI PE=3 SV=1)
HED66_RS06710	1460	722	1102	13	11	7	31.96	17.46	25.32	0.16	0.16	0.09	24.9133	0.136667	-5.54248	1.17912e-37	1.96059e-36	yes	down	HED66_RS06710	TonB-dependent siderophore receptor	NZ_CP051883.1	1495527	1493392	-	COG1629(P:Inorganic ion transport and metabolism)	COG1629(receptor)	METABOLISM	K02014		iron complex outermembrane recepter protein				PF00593.25(TonB_dep_Rec:TonB dependent receptor); PF07715.16(Plug:TonB-dependent Receptor Plug Domain)			WP_169046225.1(TonB-dependent siderophore receptor [Aeromonas salmonicida])	sp|P06971|FHUA_ECOLI(Ferrichrome outer membrane transporter/phage receptor OS=Escherichia coli (strain K12) OX=83333 GN=fhuA PE=1 SV=2)
HED66_RS17380	5751	6860	4855	265	271	317	2036.08	2693.33	1676.5	41.15	52.01	61.11	2135.3	51.4233	-3.18634	1.24211e-37	2.05699e-36	yes	down	rpsS	30S ribosomal protein S19	NZ_CP051883.1	3817416	3817694	+	COG0185(J:Translation, ribosomal structure and biogenesis)	COG0185(Protein S19 forms a complex with S13 that binds strongly to the 16S ribosomal RNA (By similarity))	INFORMATION STORAGE AND PROCESSING	K02965	rpsS	small subunit ribosomal protein S19	map03010(Ribosome)	Genetic Information Processing	Translation	PF00203.22(Ribosomal_S19:Ribosomal protein S19)	GO:0003735(molecular_function:structural constituent of ribosome); GO:0019843(molecular_function:rRNA binding); GO:0006412(biological_process:translation); GO:0005840(cellular_component:ribosome); GO:0015935(cellular_component:small ribosomal subunit)	GO:0005488;GO:0005198;GO:0032991;GO:0110165;GO:0009987;GO:0008152	WP_005307960.1(MULTISPECIES: 30S ribosomal protein S19 [Aeromonas])	sp|A0KF25|RS19_AERHH(30S ribosomal protein S19 OS=Aeromonas hydrophila subsp. hydrophila (strain ATCC 7966 / DSM 30187 / JCM 1027 / KCTC 2358 / NCIMB 9240) OX=380703 GN=rpsS PE=3 SV=1)
HED66_RS20005	1454	1411	1069	40	72	65	147.5	158.4	111.39	2.12	4.64	3.78	139.097	3.51333	-3.3264	1.50863e-37	2.48834e-36	yes	down	rdgB	RdgB/HAM1 family non-canonical purine NTP pyrophosphatase	NZ_CP051883.1	4348190	4347594	-	COG0127(F:Nucleotide transport and metabolism)	COG0127(Pyrophosphatase that hydrolyzes non-canonical purine nucleotides such as XTP and ITP dITP to their respective monophosphate derivatives. Might exclude non-canonical purines from DNA precursor pool, thus preventing their incorporation into DNA and avoiding chromosomal lesions (By similarity))	METABOLISM	K02428	rdgB	XTP/dITP diphosphohydrolase [EC:3.6.1.66]	map00230(Purine metabolism)	Metabolism	Nucleotide metabolism	PF01725.17(Ham1p_like:Ham1 family)	GO:0016787(molecular_function:hydrolase activity); GO:0017111(molecular_function:nucleoside-triphosphatase activity); GO:0009146(biological_process:purine nucleoside triphosphate catabolic process); GO:0000166(molecular_function:nucleotide binding); GO:0009117(biological_process:nucleotide metabolic process); GO:0047429(molecular_function:nucleoside-triphosphate diphosphatase activity); GO:004687…	GO:0009987;GO:0003824;GO:0008152;GO:0005488	WP_021140084.1(MULTISPECIES: RdgB/HAM1 family non-canonical purine NTP pyrophosphatase [Aeromonas])	sp|Q6LML4|IXTPA_PHOPR(dITP/XTP pyrophosphatase OS=Photobacterium profundum (strain SS9) OX=298386 GN=PBPRA3148 PE=3 SV=2)
HED66_RS07490	42	49	34	155	217	277	1.53	1.97	1.3	3.13	5.3	5.89	1.6	4.77333	3.51191	1.7354e-37	2.85092e-36	yes	up	argA	amino-acid N-acetyltransferase	NZ_CP051883.1	1669500	1670828	+	COG0548(E:Amino acid transport and metabolism)	COG0548(nag kinase)	METABOLISM	K14682	argAB	amino-acid N-acetyltransferase [EC:2.3.1.1]	map00220(Arginine biosynthesis)	Metabolism	Amino acid metabolism	PF00696.29(AA_kinase:Amino acid kinase family); PF00583.26(Acetyltransf_1:Acetyltransferase (GNAT) family); PF13508.8(Acetyltransf_7:Acetyltransferase (GNAT) domain)	GO:0005737(cellular_component:cytoplasm); GO:0103045(molecular_function:methione N-acyltransferase activity); GO:0004042(molecular_function:acetyl-CoA:L-glutamate N-acetyltransferase activity); GO:0006526(biological_process:arginine biosynthetic process)	GO:0110165;GO:0009987;GO:0003824;GO:0008152	WP_169046311.1(amino-acid N-acetyltransferase [Aeromonas salmonicida])	sp|A4SNY1|ARGA_AERS4(Amino-acid acetyltransferase OS=Aeromonas salmonicida (strain A449) OX=382245 GN=argA PE=3 SV=1)
HED66_RS06595	2804	1852	2061	6753	7701	13324	78.83	57.52	60.71	105.91	146.03	219.18	65.6867	157.04	3.15204	2.31456e-37	3.78721e-36	yes	up	glpA	anaerobic glycerol-3-phosphate dehydrogenase subunit A	NZ_CP051883.1	1464103	1465797	+	COG0578(C:Energy production and conversion)	COG0578(glycerol-3-phosphate dehydrogenase)	METABOLISM	K00111	glpA	glycerol-3-phosphate dehydrogenase [EC:1.1.5.3]	map00564(Glycerophospholipid metabolism)	Metabolism	Lipid metabolism	PF01266.25(DAO:FAD dependent oxidoreductase); PF04324.16(Fer2_BFD:BFD-like [2Fe-2S] binding domain); PF00890.25(FAD_binding_2:FAD binding domain)			WP_169046206.1(anaerobic glycerol-3-phosphate dehydrogenase subunit A [Aeromonas salmonicida])	sp|P0A9C1|GLPA_ECO57(Anaerobic glycerol-3-phosphate dehydrogenase subunit A OS=Escherichia coli O157:H7 OX=83334 GN=glpA PE=3 SV=1)
HED66_RS15035	777	1042	1109	11	12	20	65.64	97.38	96.68	0.49	0.65	0.97	86.5667	0.703333	-5.0308	2.61505e-37	4.26191e-36	yes	down	HED66_RS15035	7-cyano-7-deazaguanine/7-aminomethyl-7-deazaguanine transporter	NZ_CP051883.1	3315740	3315066	-	COG1738(S:Function unknown)	COG1738(Membrane)	POORLY CHARACTERIZED	K09125		uncharacterized protein				PF02592.16(Vut_1:Putative vitamin uptake transporter)	GO:0022857(molecular_function:transmembrane transporter activity); GO:0005887(cellular_component:integral component of plasma membrane); GO:1990397(biological_process:queuosine salvage)	GO:0008152;GO:0110165;GO:0005215;GO:0009987	WP_169047011.1(7-cyano-7-deazaguanine/7-aminomethyl-7-deazaguanine transporter [Aeromonas salmonicida])	sp|P37619|QPTR_ECOLI(Queuosine precursor transporter OS=Escherichia coli (strain K12) OX=83333 GN=yhhQ PE=1 SV=1)
HED66_RS14575	53295	50858	48429	2275	2868	2983	2970.79	3133.89	2807.38	68.98	105.39	96.53	2970.69	90.3	-3.08684	2.98835e-37	4.85104e-36	yes	down	rplA	50S ribosomal protein L1	NZ_CP051883.1	3215657	3214956	-	COG0081(J:Translation, ribosomal structure and biogenesis)	COG0081(Binds directly to 23S rRNA. The L1 stalk is quite mobile in the ribosome, and is involved in E site tRNA release (By similarity))	INFORMATION STORAGE AND PROCESSING	K02863	rplA	large subunit ribosomal protein L1	map03010(Ribosome)	Genetic Information Processing	Translation	PF00687.22(Ribosomal_L1:Ribosomal protein L1p/L10e family)	GO:0000049(molecular_function:tRNA binding); GO:0015934(cellular_component:large ribosomal subunit); GO:0019843(molecular_function:rRNA binding); GO:0003735(molecular_function:structural constituent of ribosome); GO:0006417(biological_process:regulation of translation); GO:0006412(biological_process:translation)	GO:0005488;GO:0005198;GO:0065007;GO:0009987;GO:0008152;GO:0032991	WP_005318560.1(50S ribosomal protein L1 [Aeromonas salmonicida])	sp|A4SHU6|RL1_AERS4(50S ribosomal protein L1 OS=Aeromonas salmonicida (strain A449) OX=382245 GN=rplA PE=3 SV=1)
HED66_RS14195	663	627	359	2414	2987	2375	36.67	38.34	20.65	72.66	108.95	76.27	31.8867	85.96	3.47746	3.34311e-37	5.40557e-36	yes	up	HED66_RS14195	cation transporter	NZ_CP051883.1	3127325	3128203	+	COG0053(P:Inorganic ion transport and metabolism)	COG0053(cation diffusion facilitator family transporter)	METABOLISM							PF01545.22(Cation_efflux:Cation efflux family); PF16916.6(ZT_dimer:Dimerisation domain of Zinc Transporter)	GO:0016021(cellular_component:integral component of membrane); GO:0008324(molecular_function:cation transmembrane transporter activity)	GO:0005215;GO:0110165	WP_059114039.1(cation transporter [Aeromonas salmonicida])	sp|A6TGB7|FIEF_KLEP7(Cation-efflux pump FieF OS=Klebsiella pneumoniae subsp. pneumoniae (strain ATCC 700721 / MGH 78578) OX=272620 GN=fieF PE=3 SV=1)
HED66_RS05850	1560	1822	1786	35	53	82	59.74	77.09	71.46	0.74	1.36	1.83	69.43	1.31	-3.86791	3.43339e-37	5.52978e-36	yes	down	HED66_RS05850	methyltransferase domain-containing protein	NZ_CP051883.1	1294479	1295669	+	COG1092(S:Function unknown)	COG1092(Methyl-accepting chemotaxis)	POORLY CHARACTERIZED	K06969	rlmI	23S rRNA (cytosine1962-C5)-methyltransferase [EC:2.1.1.191]				PF10672.10(Methyltrans_SAM:S-adenosylmethionine-dependent methyltransferase); PF17785.2(PUA_3:PUA-like domain); PF13847.7(Methyltransf_31:Methyltransferase domain); PF03602.16(Cons_hypoth95:Conserved hypothetical protein 95); PF13649.7(Methyltransf_25:Methyltransferase domain); PF05175.15(MTS:Methyltransferase small domain); PF06325.14(PrmA:Ribosomal protein L11 methyltransferase (PrmA)); PF09445…	GO:0005737(cellular_component:cytoplasm); GO:0016434(molecular_function:rRNA (cytosine) methyltransferase activity); GO:0003723(molecular_function:RNA binding)	GO:0003824;GO:0110165;GO:0005488	WP_169046131.1(class I SAM-dependent methyltransferase [Aeromonas salmonicida])	sp|A4SML8|RLMI_AERS4(Ribosomal RNA large subunit methyltransferase I OS=Aeromonas salmonicida (strain A449) OX=382245 GN=rlmI PE=3 SV=1)
HED66_RS12715	3053	1150	616	3	10	9	120.45	50.14	25.39	0.07	0.26	0.21	65.3267	0.18	-6.52809	4.33873e-37	6.96061e-36	yes	down	HED66_RS12715	GntP family permease	NZ_CP051883.1	2819632	2818370	-	COG2610(G:Carbohydrate transport and metabolism)	COG2610(Glycerate kinase)	METABOLISM	K03299		gluconate:H+ symporter, GntP family				PF02447.17(GntP_permease:GntP family permease); PF13726.7(Na_H_antiport_2:Na+-H+ antiporter family); PF03600.17(CitMHS:Citrate transporter); PF03553.15(Na_H_antiporter:Na+/H+ antiporter family)	GO:0016021(cellular_component:integral component of membrane); GO:0015128(molecular_function:gluconate transmembrane transporter activity)	GO:0005215;GO:0110165	WP_058394921.1(GntP family permease [Aeromonas salmonicida])	sp|Q57493|Y092_HAEIN(Uncharacterized transporter HI_0092 OS=Haemophilus influenzae (strain ATCC 51907 / DSM 11121 / KW20 / Rd) OX=71421 GN=HI_0092 PE=3 SV=1)
HED66_RS12035	103304	89477	94004	4045	5666	6454	5120.21	4901.82	4853.52	109.67	186.08	186.03	4958.52	160.593	-3.03265	5.22138e-37	8.34406e-36	yes	down	gap	type I glyceraldehyde-3-phosphate dehydrogenase	NZ_CP051883.1	2694636	2695631	+	COG0057(G:Carbohydrate transport and metabolism)	COG0057(glyceraldehyde3phosphate dehydrogenase)	METABOLISM	K00134	gapA	glyceraldehyde 3-phosphate dehydrogenase [EC:1.2.1.12]	map00710(Carbon fixation in photosynthetic organisms); map00010(Glycolysis / Gluconeogenesis); map05010(Alzheimer disease); map05130(Pathogenic Escherichia coli infection); map05132(Salmonella infection); map04066(HIF-1 signaling pathway)	Metabolism;Metabolism;Human Diseases;Human Diseases;Human Diseases;Environmental Information Processing	Energy metabolism;Carbohydrate metabolism;Neurodegenerative disease;Infectious disease: bacterial;Infectious disease: bacterial;Signal transduction	PF02800.21(Gp_dh_C:Glyceraldehyde 3-phosphate dehydrogenase, C-terminal domain); PF00044.25(Gp_dh_N:Glyceraldehyde 3-phosphate dehydrogenase, NAD binding domain)	GO:0051287(molecular_function:NAD binding); GO:0004365(molecular_function:glyceraldehyde-3-phosphate dehydrogenase (NAD+) (phosphorylating) activity); GO:0006006(biological_process:glucose metabolic process); GO:0016620(molecular_function:oxidoreductase activity, acting on the aldehyde or oxo group of donors, NAD or NADP as acceptor); GO:0050661(molecular_function:NADP binding)	GO:0005488;GO:0003824;GO:0008152	WP_005313250.1(MULTISPECIES: type I glyceraldehyde-3-phosphate dehydrogenase [Aeromonas])	sp|P0A9B4|G3P1_ECO57(Glyceraldehyde-3-phosphate dehydrogenase A OS=Escherichia coli O157:H7 OX=83334 GN=gapA PE=3 SV=2)
HED66_RS15890	1320	1135	703	33	49	70	89.64	85.23	49.48	1.21	2.17	2.75	74.7833	2.04333	-3.22221	5.43262e-37	8.64797e-36	yes	down	HED66_RS15890	hydrolase TatD	NZ_CP051883.1	3503160	3502375	-	COG0084(H:Coenzyme transport and metabolism)	COG0084(delta-aminolevulinic acid dehydratase)	METABOLISM	K03424	tatD	TatD DNase family protein [EC:3.1.21.-]				PF01026.22(TatD_DNase:TatD related DNase)			WP_169047099.1(TatD family hydrolase [Aeromonas salmonicida])	sp|D8MKW4|TATD_ERWBE(3'-5' ssDNA/RNA exonuclease TatD OS=Erwinia billingiae (strain Eb661) OX=634500 GN=tatD PE=3 SV=1)
HED66_RS04555	7406	7276	5389	250	452	414	244.92	265.85	186.49	4.59	10.04	8	232.42	7.54333	-3.02001	7.33439e-37	1.16302e-35	yes	down	guaB	IMP dehydrogenase	NZ_CP051883.1	1010787	1012250	+	COG0516(M:Cell wall/membrane/envelope biogenesis)	COG0516(TonB family)	CELLULAR PROCESSES AND SIGNALING	K00088	guaB	IMP dehydrogenase [EC:1.1.1.205]	map00983(Drug metabolism - other enzymes); map00230(Purine metabolism)	Metabolism;Metabolism	Xenobiotics biodegradation and metabolism;Nucleotide metabolism	PF00478.26(IMPDH:IMP dehydrogenase / GMP reductase domain); PF00571.29(CBS:CBS domain); PF03060.16(NMO:Nitronate monooxygenase); PF01070.19(FMN_dh:FMN-dependent dehydrogenase)	GO:0006177(biological_process:GMP biosynthetic process); GO:0046872(molecular_function:metal ion binding); GO:0003938(molecular_function:IMP dehydrogenase activity); GO:0000166(molecular_function:nucleotide binding)	GO:0005488;GO:0003824;GO:0009987;GO:0008152	WP_017412971.1(MULTISPECIES: IMP dehydrogenase [Aeromonas])	sp|P0ADG8|IMDH_ECO57(Inosine-5'-monophosphate dehydrogenase OS=Escherichia coli O157:H7 OX=83334 GN=guaB PE=3 SV=1)
HED66_RS15175	378	258	237	2021	1628	1668	18.23	13.75	11.91	53.38	52.08	46.8	14.63	50.7533	3.84827	9.6431e-37	1.52324e-35	yes	up	HED66_RS15175	glycosyltransferase	NZ_CP051883.1	3345778	3344813	-	ENOG410ZVME(M:Cell wall/membrane/envelope biogenesis); ENOG4111NE3(M:Cell wall/membrane/envelope biogenesis)	ENOG410ZVME(Glycosyl transferase, family 2); ENOG4111NE3(Glycosyl transferase, family 2)	CELLULAR PROCESSES AND SIGNALING;CELLULAR PROCESSES AND SIGNALING							PF00535.27(Glycos_transf_2:Glycosyl transferase family 2); PF13641.7(Glyco_tranf_2_3:Glycosyltransferase like family 2); PF10111.10(Glyco_tranf_2_2:Glycosyltransferase like family 2)			WP_169047023.1(glycosyltransferase [Aeromonas salmonicida])	sp|Q57287|Y1578_HAEIN(Uncharacterized glycosyltransferase HI_1578 OS=Haemophilus influenzae (strain ATCC 51907 / DSM 11121 / KW20 / Rd) OX=71421 GN=HI_1578 PE=3 SV=1)
HED66_RS19790	36	45	17	301	334	267	0.91	1.25	0.45	4.24	5.68	3.93	0.87	4.61667	4.4577	9.91264e-37	1.55982e-35	yes	up	HED66_RS19790	enterotoxin	NZ_CP051883.1	4303051	4301162	-	ENOG410YVWS(S:Function unknown)	ENOG410YVWS(F5 8 type C domain containing protein)	POORLY CHARACTERIZED										WP_169047440.1(enterotoxin [Aeromonas salmonicida])
HED66_RS14015	427	290	298	1541	1334	1754	142.37	107.23	97.2	227.81	243.5	319.21	115.6	263.507	3.37591	1.03431e-36	1.62135e-35	yes	up	hpf	ribosome hibernation promoting factor	NZ_CP051883.1	3086531	3086244	-	COG1544(S:Function unknown)	COG1544(Displays ATPase and GTPase activities (By similarity))	POORLY CHARACTERIZED	K05808	yhbH	putative sigma-54 modulation protein				PF02482.20(Ribosomal_S30AE:Sigma 54 modulation protein / S30EA ribosomal protein)	GO:0044238(biological_process:primary metabolic process); GO:0005840(cellular_component:ribosome)	GO:0008152;GO:0110165	WP_005305957.1(MULTISPECIES: ribosome hibernation promoting factor [Aeromonas])	sp|P17161|HPF_KLEOX(Ribosome hibernation promoting factor OS=Klebsiella oxytoca OX=571 GN=hpf PE=3 SV=1)
HED66_RS01340	702	739	455	3	2	13	59.89	69.75	40.05	0.14	0.11	0.64	56.5633	0.296667	-5.60286	1.18726e-36	1.85403e-35	yes	down	aqpZ	aquaporin Z	NZ_CP051883.1	294415	295101	+	COG0580(G:Carbohydrate transport and metabolism)	COG0580(Channel that permits osmotically driven movement of water in both directions. It is involved in the osmoregulation and in the maintenance of cell turgor during volume expansion in rapidly growing cells. It mediates rapid entry or exit of water in response to abrupt changes in osmolarity (By similarity))	METABOLISM	K06188	aqpZ	aquaporin Z				PF00230.21(MIP:Major intrinsic protein)	GO:0015250(molecular_function:water channel activity); GO:0016021(cellular_component:integral component of membrane); GO:0005886(cellular_component:plasma membrane)	GO:0005215;GO:0110165	WP_169045666.1(aquaporin Z [Aeromonas salmonicida])	sp|Q7NU39|AQPZ_CHRVO(Aquaporin Z OS=Chromobacterium violaceum (strain ATCC 12472 / DSM 30191 / JCM 1249 / NBRC 12614 / NCIMB 9131 / NCTC 9757) OX=243365 GN=aqpZ PE=3 SV=1)
sRNA0247	78757	52434	53593	277320	302022	278206	45217.9	33370.7	29298.3	63715	86650.9	85528.8	35962.3	78631.6	3.41884	1.36063e-36	2.11671e-35	yes	up
HED66_RS14980	4824	5824	2979	195	256	309	574.87	768.35	362.96	11.96	19.12	21	568.727	17.36	-2.99147	1.38433e-36	2.14545e-35	yes	down	hslV	ATP-dependent protease subunit HslV	NZ_CP051883.1	3300606	3301139	+	COG5405(O:Posttranslational modification, protein turnover, chaperones)	COG5405(Protease subunit of a proteasome-like degradation complex believed to be a general protein degrading machinery (By similarity))	CELLULAR PROCESSES AND SIGNALING	K01419	hslV	ATP-dependent HslUV protease, peptidase subunit HslV [EC:3.4.25.2]				PF00227.27(Proteasome:Proteasome subunit)	GO:0051603(biological_process:proteolysis involved in cellular protein catabolic process); GO:0005839(cellular_component:proteasome core complex); GO:0009376(cellular_component:HslUV protease complex); GO:0004298(molecular_function:threonine-type endopeptidase activity); GO:0008233(molecular_function:peptidase activity); GO:0046872(molecular_function:metal ion binding)	GO:0005488;GO:0032991;GO:0003824;GO:0008152	WP_005318389.1(MULTISPECIES: ATP-dependent protease subunit HslV [Aeromonas])	sp|A4SHM2|HSLV_AERS4(ATP-dependent protease subunit HslV OS=Aeromonas salmonicida (strain A449) OX=382245 GN=hslV PE=3 SV=1)
HED66_RS20520	1968	865	726	4976	6708	7705	42.5	20.63	16.46	60.31	98.25	97.54	26.53	85.3667	3.66398	2.09918e-36	3.2411e-35	yes	up	HED66_RS20520	methyl-accepting chemotaxis protein	NZ_CP051883.1	4469071	4466969	-	COG0840(A:RNA processing and modification); ENOG410ZVWF(S:Function unknown)	COG0840(3'-to-5' exoribonuclease specific for small oligoribonucleotides (By similarity)); ENOG410ZVWF(methyl-accepting chemotaxis)	INFORMATION STORAGE AND PROCESSING;POORLY CHARACTERIZED	K03406	mcp	methyl-accepting chemotaxis protein	map02030(Bacterial chemotaxis); map02020(Two-component system)	Cellular Processes;Environmental Information Processing	Cell motility;Signal transduction	PF00015.22(MCPsignal:Methyl-accepting chemotaxis protein (MCP) signalling domain); PF00672.26(HAMP:HAMP domain)	GO:0016021(cellular_component:integral component of membrane); GO:0007165(biological_process:signal transduction)	GO:0009987;GO:0065007;GO:0110165	WP_169047501.1(HAMP domain-containing protein [Aeromonas salmonicida])	sp|Q88NI1|MCPU_PSEPK(Methyl-accepting chemotaxis protein McpU OS=Pseudomonas putida (strain ATCC 47054 / DSM 6125 / NCIMB 11950 / KT2440) OX=160488 GN=mcpU PE=1 SV=1)
HED66_RS14765	9317	8590	7969	434	568	726	493.71	503.15	439.48	12.54	19.89	22.35	478.78	18.26	-2.78497	2.75075e-36	4.23122e-35	yes	down	rluD	23S rRNA pseudouridine(1911/1915/1917) synthase RluD	NZ_CP051883.1	3250486	3249506	-	COG0564(S:Function unknown)	COG0564(Multi-copper polyphenol oxidoreductase laccase)	POORLY CHARACTERIZED	K06180	rluD	23S rRNA pseudouridine1911/1915/1917 synthase [EC:5.4.99.23]				PF00849.23(PseudoU_synth_2:RNA pseudouridylate synthase); PF01479.26(S4:S4 domain)	GO:0004730(molecular_function:pseudouridylate synthase activity); GO:0001522(biological_process:pseudouridine synthesis); GO:0003723(molecular_function:RNA binding); GO:0009982(molecular_function:pseudouridine synthase activity)	GO:0005488;GO:0009987;GO:0003824;GO:0008152	WP_005318472.1(MULTISPECIES: 23S rRNA pseudouridine(1911/1915/1917) synthase RluD [Aeromonas])	sp|P65834|RLUD_ECOL6(Ribosomal large subunit pseudouridine synthase D OS=Escherichia coli O6:H1 (strain CFT073 / ATCC 700928 / UPEC) OX=199310 GN=rluD PE=3 SV=2)
HED66_RS02290	748	609	318	2291	2546	2461	95.21	85.83	41.3	149	201.82	178.22	74.1133	176.347	3.37551	3.42336e-36	5.24618e-35	yes	up	HED66_RS02290	flagellar protein FlgN	NZ_CP051883.1	507385	506969	-	ENOG410XZJJ(N:Cell motility)	ENOG410XZJJ(flagellar protein FlgN)	CELLULAR PROCESSES AND SIGNALING	K02399	flgN	flagella synthesis protein FlgN	map02040(Flagellar assembly)	Cellular Processes	Cell motility	PF05130.13(FlgN:FlgN protein)	GO:0044780(biological_process:bacterial-type flagellum assembly)	GO:0009987	WP_011898547.1(flagellar protein FlgN [Aeromonas salmonicida])
HED66_RS19415	1441	1519	1391	51	57	86	88.61	103.27	88.81	1.7	2.3	3.06	93.5633	2.35333	-3.38192	4.50918e-36	6.88447e-35	yes	down	HED66_RS19415	isopenicillin N synthase family oxygenase	NZ_CP051883.1	4222772	4223611	+	COG3491(S:Function unknown)	COG3491(Protein of unknown function (DUF2799))	POORLY CHARACTERIZED							PF03171.21(2OG-FeII_Oxy:2OG-Fe(II) oxygenase superfamily); PF14226.7(DIOX_N:non-haem dioxygenase in morphine synthesis N-terminal)	GO:0046872(molecular_function:metal ion binding); GO:0051213(molecular_function:dioxygenase activity); GO:0016491(molecular_function:oxidoreductase activity)	GO:0003824;GO:0005488	WP_155603040.1(isopenicillin N synthase family oxygenase [Aeromonas salmonicida])	sp|C8VK14|HXNY_EMENI(2-oxoglutarate-Fe(II) type oxidoreductase hxnY OS=Emericella nidulans (strain FGSC A4 / ATCC 38163 / CBS 112.46 / NRRL 194 / M139) OX=227321 GN=hxnY PE=2 SV=1)
HED66_RS16605	26	14	8	235	236	185	17.43	10.41	5.07	61.03	76.86	65.88	10.97	67.9233	5.05619	5.19467e-36	7.90166e-35	yes	up	HED66_RS16605	hypothetical protein	NZ_CP051883.1	3660828	3661016	+											GO:0016021(cellular_component:integral component of membrane)	GO:0110165	ARW84285.1(hypothetical protein O23A_p3546 [Aeromonas salmonicida])
HED66_RS16900	577	242	166	1614	2603	2821	28.6	13.26	8.57	43.76	85.49	81.31	16.81	70.1867	4.06567	6.67532e-36	1.01164e-34	yes	up	HED66_RS16900	BMP family ABC transporter substrate-binding protein	NZ_CP051883.1	3718485	3717487	-	COG1744(S:Function unknown)	COG1744(basic membrane)	POORLY CHARACTERIZED	K07335	bmpA	basic membrane protein A and related proteins	map02010(ABC transporters)	Environmental Information Processing	Membrane transport	PF02608.15(Bmp:ABC transporter substrate-binding protein PnrA-like)	GO:0005886(cellular_component:plasma membrane)	GO:0110165	ARW84231.1(Bmp family protein [Aeromonas salmonicida])	sp|O05252|YUFN_BACSU(Uncharacterized lipoprotein YufN OS=Bacillus subtilis (strain 168) OX=224308 GN=yufN PE=3 SV=2)
HED66_RS02340	346	302	235	1259	1149	1269	22.33	21.55	15.74	43.85	48.54	47.43	19.8733	46.6067	3.26958	6.96388e-36	1.0515e-34	yes	up	flgG	flagellar basal-body rod protein FlgG	NZ_CP051883.1	514243	515031	+	COG4786(N:Cell motility)	COG4786(flagellar basal-body rod protein)	CELLULAR PROCESSES AND SIGNALING	K02392	flgG	flagellar basal-body rod protein FlgG	map02040(Flagellar assembly)	Cellular Processes	Cell motility	PF06429.14(Flg_bbr_C:Flagellar basal body rod FlgEFG protein C-terminal); PF00460.21(Flg_bb_rod:Flagella basal body rod protein)	GO:0071973(biological_process:bacterial-type flagellum-dependent cell motility); GO:0009426(cellular_component:bacterial-type flagellum basal body, distal rod)	GO:0040011;GO:0009987;GO:0110165	WP_021139243.1(MULTISPECIES: flagellar basal-body rod protein FlgG [Aeromonas])	sp|P0ABX7|FLGG_ECO57(Flagellar basal-body rod protein FlgG OS=Escherichia coli O157:H7 OX=83334 GN=flgG PE=3 SV=1)
HED66_RS12620	78	62	40	222	272	292	6.49	5.7	3.43	9.8	14.58	13.99	5.20667	12.79	3.32571	8.00956e-36	1.20495e-34	yes	up	HED66_RS12620	sel1 repeat family protein	NZ_CP051883.1	2801132	2800542	-	COG0790(C:Energy production and conversion)	COG0790(Is involved in NO detoxification in an aerobic process, termed nitric oxide dioxygenase (NOD) reaction that utilizes O(2) and NAD(P)H to convert NO to nitrate, which protects the bacterium from various noxious nitrogen compounds. Therefore, plays a central role in the inducible response to nitrosative stress (By similarity))	METABOLISM	K21217	motX	sodium-type polar flagellar protein MotX	map02040(Flagellar assembly)	Cellular Processes	Cell motility	PF08238.13(Sel1:Sel1 repeat)			WP_169046789.1(SEL1-like repeat protein [Aeromonas salmonicida])	sp|P40608|MOTX_VIBPA(Sodium-type polar flagellar protein MotX OS=Vibrio parahaemolyticus serotype O3:K6 (strain RIMD 2210633) OX=223926 GN=motX PE=4 SV=2)
HED66_RS13755	103	82	42	231	329	408	4.18	3.68	1.78	5.17	8.91	9.65	3.21333	7.91	3.27619	9.30758e-36	1.39512e-34	yes	up	HED66_RS13755	type II secretion system F family protein	NZ_CP051883.1	3036853	3038094	+	COG1459(U:Intracellular trafficking, secretion, and vesicular transport)	COG1459(Type ii secretion system)	CELLULAR PROCESSES AND SIGNALING	K02653	pilC	type IV pilus assembly protein PilC				PF00482.24(T2SSF:Type II secretion system (T2SS), protein F)	GO:0009306(biological_process:protein secretion); GO:0016021(cellular_component:integral component of membrane); GO:0005886(cellular_component:plasma membrane)	GO:0110165;GO:0009987;GO:0051179	WP_021140339.1(MULTISPECIES: type II secretion system F family protein [Aeromonas])	sp|P45793|TAPC_AERHY(Type IV pilus assembly protein TapC OS=Aeromonas hydrophila OX=644 GN=tapC PE=3 SV=1)
HED66_RS10505	6182	6305	5291	196	341	475	408.2	460.33	362.31	6.97	14.72	18.15	410.28	13.28	-3.05194	1.19037e-35	1.77777e-34	yes	down	dapD	2%2C3%2C4%2C5-tetrahydropyridine-2%2C6-dicarboxylate N-succinyltransferase	NZ_CP051883.1	2362359	2363186	+	COG2171(E:Amino acid transport and metabolism)	COG2171(Catalyzes the conversion of the cyclic tetrahydrodipicolinate (THDP) into the acyclic N-succinyl-L-2- amino-6-oxopimelate using succinyl-CoA (By similarity))	METABOLISM	K00674	dapD	2,3,4,5-tetrahydropyridine-2,6-dicarboxylate N-succinyltransferase [EC:2.3.1.117]	map00300(Lysine biosynthesis)	Metabolism	Amino acid metabolism	PF14805.7(THDPS_N_2:Tetrahydrodipicolinate N-succinyltransferase N-terminal); PF14602.7(Hexapep_2:Hexapeptide repeat of succinyl-transferase); PF00132.25(Hexapep:Bacterial transferase hexapeptide (six repeats))	GO:0005737(cellular_component:cytoplasm); GO:0008666(molecular_function:2,3,4,5-tetrahydropyridine-2,6-dicarboxylate N-succinyltransferase activity); GO:0009089(biological_process:lysine biosynthetic process via diaminopimelate); GO:0019877(biological_process:diaminopimelate biosynthetic process)	GO:0110165;GO:0009987;GO:0003824;GO:0008152	WP_059112124.1(2,3,4,5-tetrahydropyridine-2,6-dicarboxylate N-succinyltransferase [Aeromonas salmonicida])	sp|A4SQI5|DAPD_AERS4(2,3,4,5-tetrahydropyridine-2,6-dicarboxylate N-succinyltransferase OS=Aeromonas salmonicida (strain A449) OX=382245 GN=dapD PE=3 SV=1)
HED66_RS03745	116	106	68	284	324	402	6.07	6.13	3.71	8.11	11.21	12.23	5.30333	10.5167	2.98204	1.43595e-35	2.13676e-34	yes	up	oppF	murein tripeptide/oligopeptide ABC transporter ATP binding protein OppF	NZ_CP051883.1	829651	830646	+	COG4608(E:Amino acid transport and metabolism)	COG4608((ABC) transporter)	METABOLISM	K10823	oppF	oligopeptide transport system ATP-binding protein	map02024(Quorum sensing); map02010(ABC transporters); map01501(beta-Lactam resistance)	Cellular Processes;Environmental Information Processing;Human Diseases	Cellular community - prokaryotes;Membrane transport;Drug resistance: antimicrobial	PF00005.28(ABC_tran:ABC transporter); PF08352.13(oligo_HPY:Oligopeptide/dipeptide transporter, C-terminal region)	GO:0015833(biological_process:peptide transport); GO:0005524(molecular_function:ATP binding); GO:0016887(molecular_function:ATPase activity)	GO:0005488;GO:0003824;GO:0051179	WP_058395427.1(MULTISPECIES: murein tripeptide/oligopeptide ABC transporter ATP binding protein OppF [Aeromonas])	sp|P08007|OPPF_SALTY(Oligopeptide transport ATP-binding protein OppF OS=Salmonella typhimurium (strain LT2 / SGSC1412 / ATCC 700720) OX=99287 GN=oppF PE=3 SV=2)
HED66_RS05220	188	148	108	387	615	591	5.88	5.12	3.54	6.74	12.94	10.81	4.84667	10.1633	3.02065	1.46938e-35	2.17861e-34	yes	up	fadI	acetyl-CoA C-acyltransferase FadI	NZ_CP051883.1	1148109	1149419	+	COG0183(S:Function unknown)	COG0183(von Willebrand factor, type A)	POORLY CHARACTERIZED	K00632	fadA	acetyl-CoA acyltransferase [EC:2.3.1.16]	map00280(Valine, leucine and isoleucine degradation); map00281(Geraniol degradation); map00642(Ethylbenzene degradation); map00592(alpha-Linolenic acid metabolism); map00362(Benzoate degradation); map00071(Fatty acid degradation)	Metabolism;Metabolism;Metabolism;Metabolism;Metabolism;Metabolism	Amino acid metabolism;Metabolism of terpenoids and polyketides;Xenobiotics biodegradation and metabolism;Lipid metabolism;Xenobiotics biodegradation and metabolism;Lipid metabolism	PF00108.24(Thiolase_N:Thiolase, N-terminal domain); PF02803.19(Thiolase_C:Thiolase, C-terminal domain); PF00109.27(ketoacyl-synt:Beta-ketoacyl synthase, N-terminal domain)	GO:0005737(cellular_component:cytoplasm); GO:0003988(molecular_function:acetyl-CoA C-acyltransferase activity); GO:0006635(biological_process:fatty acid beta-oxidation)	GO:0110165;GO:0009987;GO:0003824;GO:0008152	WP_169046067.1(acetyl-CoA C-acyltransferase FadI [Aeromonas salmonicida])	sp|A4SMT9|FADI_AERS4(3-ketoacyl-CoA thiolase OS=Aeromonas salmonicida (strain A449) OX=382245 GN=fadI PE=3 SV=1)
sRNA0130	231	109	256	3985	3793	2571	1705.08	891.77	1648.48	6686.78	8492.09	8046.93	1415.11	7741.93	5.29833	1.48569e-35	2.19487e-34	yes	up
HED66_RS04665	1506	1297	1379	29	47	80	247.19	235.87	228.8	2.36	4.67	7.4	237.287	4.81	-3.68235	1.55043e-35	2.2823e-34	yes	down	HED66_RS04665	YccF domain-containing protein	NZ_CP051883.1	1038077	1037643	-	COG3304(S:Function unknown)	COG3304(membrAne)	POORLY CHARACTERIZED							PF03733.14(YccF:Inner membrane component domain)	GO:0016021(cellular_component:integral component of membrane)	GO:0110165	GAJ48566.1(hypothetical protein ASA01S_026_00260 [Aeromonas salmonicida subsp. masoucida NBRC 13784])	sp|P0AB12|YCCF_ECOLI(Inner membrane protein YccF OS=Escherichia coli (strain K12) OX=83333 GN=yccF PE=1 SV=1)
HED66_RS14925	108	70	27	317	447	725	5.39	3.86	1.4	8.65	14.78	21.04	3.55	14.8233	4.04671	1.76788e-35	2.5931e-34	yes	up	galE	UDP-glucose 4-epimerase GalE	NZ_CP051883.1	3288802	3289815	+	COG1087(G:Carbohydrate transport and metabolism)	COG1087(hydrolase family 2)	METABOLISM	K01784	galE	UDP-glucose 4-epimerase [EC:5.1.3.2]	map00520(Amino sugar and nucleotide sugar metabolism); map00052(Galactose metabolism)	Metabolism;Metabolism	Carbohydrate metabolism;Carbohydrate metabolism	PF16363.6(GDP_Man_Dehyd:GDP-mannose 4,6 dehydratase); PF01370.22(Epimerase:NAD dependent epimerase/dehydratase family); PF01073.20(3Beta_HSD:3-beta hydroxysteroid dehydrogenase/isomerase family); PF02719.16(Polysacc_synt_2:Polysaccharide biosynthesis protein); PF04321.18(RmlD_sub_bind:RmlD substrate binding domain); PF08659.11(KR:KR domain); PF13460.7(NAD_binding_10:NAD(P)H-binding); PF00106.26(a…	GO:0006012(biological_process:galactose metabolic process); GO:0003978(molecular_function:UDP-glucose 4-epimerase activity)	GO:0003824;GO:0008152	WP_169046994.1(UDP-glucose 4-epimerase GalE [Aeromonas salmonicida])	sp|Q9F7D4|GALE_YERPE(UDP-glucose 4-epimerase OS=Yersinia pestis OX=632 GN=galE PE=3 SV=1)
HED66_RS09805	151	103	90	358	449	479	12.25	9.24	7.54	15.44	23.52	22.4	9.67667	20.4533	3.08714	2.14163e-35	3.13014e-34	yes	up	HED66_RS09805	hypothetical protein	NZ_CP051883.1	2196178	2196654	+	ENOG410Z855(S:Function unknown)	ENOG410Z855(-)	POORLY CHARACTERIZED										WP_096118812.1(hypothetical protein [Aeromonas salmonicida])
HED66_RS05315	1580	1267	505	8	23	26	83.52	74.03	27.78	0.23	0.8	0.8	61.7767	0.61	-4.6885	2.23528e-35	3.25543e-34	yes	down	pfkB	1-phosphofructokinase	NZ_CP051883.1	1169551	1170546	+	COG1105(G:Carbohydrate transport and metabolism)	COG1105(1-phosphofructokinase)	METABOLISM	K00882	fruK	1-phosphofructokinase [EC:2.7.1.56]	map02060(Phosphotransferase system (PTS)); map00051(Fructose and mannose metabolism)	Environmental Information Processing;Metabolism	Membrane transport;Carbohydrate metabolism	PF00294.25(PfkB:pfkB family carbohydrate kinase); PF08543.13(Phos_pyr_kin:Phosphomethylpyrimidine kinase)	GO:0008662(molecular_function:1-phosphofructokinase activity); GO:0005524(molecular_function:ATP binding)	GO:0005488;GO:0003824	WP_169046078.1(1-phosphofructokinase [Aeromonas salmonicida])	sp|P0AEX1|K1PF_ECO57(1-phosphofructokinase OS=Escherichia coli O157:H7 OX=83334 GN=fruK PE=3 SV=1)
HED66_RS21135	94	135	87	396	526	548	2.37	3.75	2.3	5.57	8.95	8.08	2.80667	7.53333	3.37318	2.8584e-35	4.14821e-34	yes	up	HED66_RS21135	ABC transporter ATP-binding protein	NZ_CP051883.1	4599743	4601467	+	COG1123(I:Lipid transport and metabolism)	COG1123(phosphatidylglycerophosphatase a)	METABOLISM	K02031	ddpD	peptide/nickel transport system ATP-binding protein	map02024(Quorum sensing)	Cellular Processes	Cellular community - prokaryotes	PF00005.28(ABC_tran:ABC transporter); PF13304.7(AAA_21:AAA domain, putative AbiEii toxin, Type IV TA system); PF08352.13(oligo_HPY:Oligopeptide/dipeptide transporter, C-terminal region); PF02463.20(SMC_N:RecF/RecN/SMC N terminal domain); PF13555.7(AAA_29:P-loop containing region of AAA domain); PF13476.7(AAA_23:AAA domain); PF01078.22(Mg_chelatase:Magnesium chelatase, subunit ChlI)	GO:0015833(biological_process:peptide transport); GO:0016887(molecular_function:ATPase activity); GO:0005524(molecular_function:ATP binding)	GO:0005488;GO:0003824;GO:0051179	WP_059111412.1(ABC transporter ATP-binding protein [Aeromonas salmonicida])	sp|Q0TJM0|GSIA_ECOL5(Glutathione import ATP-binding protein GsiA OS=Escherichia coli O6:K15:H31 (strain 536 / UPEC) OX=362663 GN=gsiA PE=3 SV=2)
HED66_RS14795	390	253	247	826	977	1171	28.71	20.6	18.82	32.55	46.73	49.79	22.71	43.0233	2.91029	2.86902e-35	4.14897e-34	yes	up	HED66_RS14795	transporter substrate-binding domain-containing protein	NZ_CP051883.1	3257568	3256816	-	ENOG41128YN(E:Amino acid transport and metabolism)	ENOG41128YN(Periplasmic binding protein)	METABOLISM	K02030		polar amino acid transport system substrate-binding protein				PF00497.21(SBP_bac_3:Bacterial extracellular solute-binding proteins, family 3)			WP_169046984.1(transporter substrate-binding domain-containing protein [Aeromonas salmonicida])
HED66_RS10495	10289	10519	12403	367	432	527	628.18	710.03	786.36	12.13	17.31	18.65	708.19	16.03	-3.55077	2.9575e-35	4.26192e-34	yes	down	map	type I methionyl aminopeptidase	NZ_CP051883.1	2358658	2359446	+	COG0024(J:Translation, ribosomal structure and biogenesis)	COG0024(Removes the N-terminal methionine from nascent proteins (By similarity))	INFORMATION STORAGE AND PROCESSING	K01265	map	methionyl aminopeptidase [EC:3.4.11.18]				PF00557.25(Peptidase_M24:Metallopeptidase family M24)	GO:0046872(molecular_function:metal ion binding); GO:0070084(biological_process:protein initiator methionine removal); GO:0070006(molecular_function:metalloaminopeptidase activity)	GO:0005488;GO:0009987;GO:0003824;GO:0008152	WP_111589309.1(MULTISPECIES: type I methionyl aminopeptidase [Aeromonas])	sp|P0AE20|MAP1_ECO57(Methionine aminopeptidase OS=Escherichia coli O157:H7 OX=83334 GN=map PE=3 SV=1)
HED66_RS14570	7761	9198	6915	332	366	342	1024.22	1344.19	929.91	22.3	29.97	25.65	1099.44	25.9733	-3.33907	3.06053e-35	4.39497e-34	yes	down	rplJ	50S ribosomal protein L10	NZ_CP051883.1	3214699	3214199	-	COG0244(J:Translation, ribosomal structure and biogenesis)	COG0244(50s ribosomal protein L10)	INFORMATION STORAGE AND PROCESSING	K02864	rplJ	large subunit ribosomal protein L10	map03010(Ribosome)	Genetic Information Processing	Translation	PF00466.21(Ribosomal_L10:Ribosomal protein L10)	GO:0070180(molecular_function:large ribosomal subunit rRNA binding); GO:0003735(molecular_function:structural constituent of ribosome); GO:0015934(cellular_component:large ribosomal subunit); GO:0042254(biological_process:ribosome biogenesis); GO:0006412(biological_process:translation)	GO:0005488;GO:0005198;GO:0009987;GO:0008152;GO:0032991	WP_005318563.1(MULTISPECIES: 50S ribosomal protein L10 [Aeromonas])	sp|A4SHU7|RL10_AERS4(50S ribosomal protein L10 OS=Aeromonas salmonicida (strain A449) OX=382245 GN=rplJ PE=3 SV=1)
HED66_RS00805	9238	9155	6784	313	422	790	310.05	339.48	238.22	5.83	9.51	15.49	295.917	10.2767	-2.95845	4.76667e-35	6.82116e-34	yes	down	HED66_RS00805	alanine:cation symporter family protein	NZ_CP051883.1	174454	175896	+	COG1115(E:Amino acid transport and metabolism)	COG1115(amino acid carrier protein)	METABOLISM	K03310		alanine or glycine:cation symporter, AGCS family				PF01235.18(Na_Ala_symp:Sodium:alanine symporter family); PF03845.14(Spore_permease:Spore germination protein)	GO:0015655(molecular_function:alanine:sodium symporter activity); GO:0016021(cellular_component:integral component of membrane); GO:0005886(cellular_component:plasma membrane)	GO:0005215;GO:0110165	WP_021140062.1(MULTISPECIES: alanine:cation symporter family protein [Aeromonas])	sp|P30143|YAAJ_ECOLI(Uncharacterized transporter YaaJ OS=Escherichia coli (strain K12) OX=83333 GN=yaaJ PE=3 SV=1)
HED66_RS11165	774	558	366	4	13	11	125.14	99.96	59.85	0.32	1.28	1	94.9833	0.866667	-4.7482	5.40442e-35	7.70693e-34	yes	down	HED66_RS11165	hypothetical protein	NZ_CP051883.1	2498712	2499047	+											GO:0016021(cellular_component:integral component of membrane)	GO:0110165	WP_017412614.1(MULTISPECIES: hypothetical protein [Aeromonas])
HED66_RS13265	3119	3011	2004	156	209	250	160.71	171.49	107.51	4.39	7.12	7.49	146.57	6.33333	-2.56409	6.87201e-35	9.76586e-34	yes	down	lpxL	LpxL/LpxP family Kdo(2)-lipid IV(A) lauroyl/palmitoleoyl acyltransferase	NZ_CP051883.1	2937564	2938487	+	COG1560(M:Cell wall/membrane/envelope biogenesis)	COG1560(Catalyzes the ADP transfer to D-glycero-D-manno-heptose 1-phosphate, yielding ADP-D,D-heptose (By similarity))	CELLULAR PROCESSES AND SIGNALING	K02517	lpxL	Kdo2-lipid IVA lauroyltransferase/acyltransferase [EC:2.3.1.241 2.3.1.-]	map00540(Lipopolysaccharide biosynthesis)	Metabolism	Glycan biosynthesis and metabolism	PF03279.14(Lip_A_acyltrans:Bacterial lipid A biosynthesis acyltransferase)	GO:0005887(cellular_component:integral component of plasma membrane); GO:0008913(molecular_function:lauroyltransferase activity); GO:0009245(biological_process:lipid A biosynthetic process); GO:0036104(biological_process:Kdo2-lipid A biosynthetic process); GO:0009103(biological_process:lipopolysaccharide biosynthetic process)	GO:0008152;GO:0110165;GO:0009987;GO:0003824	WP_169046854.1(LpxL/LpxP family Kdo(2)-lipid IV(A) lauroyl/palmitoleoyl acyltransferase [Aeromonas salmonicida])	sp|P0ACV1|LPXL_ECO57(Lipid A biosynthesis lauroyltransferase OS=Escherichia coli O157:H7 OX=83334 GN=lpxL PE=3 SV=1)
HED66_RS01755	234	243	164	470	567	789	32.9	37.84	23.44	33.39	49.15	62.89	31.3933	48.4767	2.65746	8.33954e-35	1.18105e-33	yes	up	HED66_RS01755	chemotaxis protein CheW	NZ_CP051883.1	393572	394060	+	COG0835(N:Cell motility); COG0835(T:Signal transduction mechanisms)	COG0835(chew protein); COG0835(chew protein)	CELLULAR PROCESSES AND SIGNALING;CELLULAR PROCESSES AND SIGNALING	K03408	cheW	purine-binding chemotaxis protein CheW	map02030(Bacterial chemotaxis); map02020(Two-component system)	Cellular Processes;Environmental Information Processing	Cell motility;Signal transduction	PF01584.20(CheW:CheW-like domain)	GO:0006935(biological_process:chemotaxis); GO:0007165(biological_process:signal transduction)	GO:0040011;GO:0009987;GO:0065007	WP_005298836.1(MULTISPECIES: chemotaxis protein CheW [Aeromonas])	sp|O83453|CHEW_TREPA(Chemotaxis protein CheW OS=Treponema pallidum (strain Nichols) OX=243276 GN=cheW PE=3 SV=1)
HED66_RS19145	3243	3390	2469	132	214	269	138.37	159.85	109.95	3.1	6.08	6.69	136.057	5.29	-2.76812	8.69566e-35	1.22725e-33	yes	down	aguA	agmatine deiminase	NZ_CP051883.1	4167655	4168752	+	COG2957(E:Amino acid transport and metabolism)	COG2957(Agmatine deiminase)	METABOLISM	K10536	aguA	agmatine deiminase [EC:3.5.3.12]	map00330(Arginine and proline metabolism)	Metabolism	Amino acid metabolism	PF04371.16(PAD_porph:Porphyromonas-type peptidyl-arginine deiminase)			WP_169047368.1(agmatine deiminase [Aeromonas salmonicida])	sp|A0L0W9|AGUA_SHESA(Putative agmatine deiminase OS=Shewanella sp. (strain ANA-3) OX=94122 GN=aguA PE=3 SV=1)
HED66_RS06790	1097	1408	863	2770	3742	6493	40.95	58.07	33.67	57.19	93.49	141.44	44.23	97.3733	3.04472	9.89703e-35	1.39202e-33	yes	up	odhB	2-oxoglutarate dehydrogenase complex dihydrolipoyllysine-residue succinyltransferase	NZ_CP051883.1	1518567	1517383	-	COG0508(C:Energy production and conversion)	COG0508(Succinyl-CoA synthetase subunit beta)	METABOLISM	K00658	sucB	2-oxoglutarate dehydrogenase E2 component (dihydrolipoamide succinyltransferase) [EC:2.3.1.61]	map00020(Citrate cycle (TCA cycle)); map00310(Lysine degradation); map00380(Tryptophan metabolism)	Metabolism;Metabolism;Metabolism	Carbohydrate metabolism;Amino acid metabolism;Amino acid metabolism	PF00198.24(2-oxoacid_dh:2-oxoacid dehydrogenases acyltransferase (catalytic domain)); PF00364.23(Biotin_lipoyl:Biotin-requiring enzyme); PF02817.18(E3_binding:e3 binding domain)	GO:0006099(biological_process:tricarboxylic acid cycle); GO:0033512(biological_process:L-lysine catabolic process to acetyl-CoA via saccharopine); GO:0004149(molecular_function:dihydrolipoyllysine-residue succinyltransferase activity); GO:0045252(cellular_component:oxoglutarate dehydrogenase complex)	GO:0009987;GO:0008152;GO:0032991;GO:0003824	WP_059167560.1(MULTISPECIES: 2-oxoglutarate dehydrogenase complex dihydrolipoyllysine-residue succinyltransferase [Aeromonas])	sp|P45302|ODO2_HAEIN(Dihydrolipoyllysine-residue succinyltransferase component of 2-oxoglutarate dehydrogenase complex OS=Haemophilus influenzae (strain ATCC 51907 / DSM 11121 / KW20 / Rd) OX=71421 GN=sucB PE=3 SV=1)
HED66_RS17360	89847	103926	76846	3065	2753	2306	8586.97	10990.2	7556.09	153.8	167.96	126.5	9044.43	149.42	-3.83034	1.03087e-34	1.44498e-33	yes	down	rplC	50S ribosomal protein L3	NZ_CP051883.1	3815002	3815634	+	COG0087(J:Translation, ribosomal structure and biogenesis)	COG0087(One of the primary rRNA binding proteins, it binds directly near the 3'-end of the 23S rRNA, where it nucleates assembly of the 50S subunit (By similarity))	INFORMATION STORAGE AND PROCESSING	K02906	rplC	large subunit ribosomal protein L3	map03010(Ribosome)	Genetic Information Processing	Translation	PF00297.23(Ribosomal_L3:Ribosomal protein L3)	GO:0003735(molecular_function:structural constituent of ribosome); GO:0019843(molecular_function:rRNA binding); GO:0005840(cellular_component:ribosome); GO:0006412(biological_process:translation)	GO:0005488;GO:0005198;GO:0110165;GO:0009987;GO:0008152	WP_005319753.1(MULTISPECIES: 50S ribosomal protein L3 [Aeromonas])	sp|A4ST06|RL3_AERS4(50S ribosomal protein L3 OS=Aeromonas salmonicida (strain A449) OX=382245 GN=rplC PE=3 SV=1)
HED66_RS10590	4521	2914	1718	7939	11086	13751	165.58	117.93	65.78	160.95	271.94	293.99	116.43	242.293	3.04369	1.24397e-34	1.73774e-33	yes	up	HED66_RS10590	LOG family protein	NZ_CP051883.1	2379771	2381126	+	COG1611(S:Function unknown)	COG1611(decarboxylase)	POORLY CHARACTERIZED	K06966	ppnN	pyrimidine/purine-5'-nucleotide nucleosidase [EC:3.2.2.10 3.2.2.-]	map00240(Pyrimidine metabolism); map00230(Purine metabolism)	Metabolism;Metabolism	Nucleotide metabolism;Nucleotide metabolism	PF11892.9(DUF3412:Domain of unknown function (DUF3412)); PF14793.7(DUF4478:Pyrimidine/purine nucleotide 5'-monophosphate nucleosidases); PF03641.15(Lysine_decarbox:Possible lysine decarboxylase); PF18306.2(LDcluster4:SLOG cluster4 family)			WP_021139357.1(MULTISPECIES: LOG family protein [Aeromonas])	sp|P0ADS0|PPNN_ECO57(Pyrimidine/purine nucleotide 5'-monophosphate nucleosidase OS=Escherichia coli O157:H7 OX=83334 GN=ppnN PE=3 SV=1)
HED66_RS20365	7825	7406	8496	187	338	465	1810.52	1900.01	1957.68	20.42	45.3	59.71	1889.4	41.81	-3.53747	1.68858e-34	2.35085e-33	yes	down	HED66_RS20365	YggL family protein	NZ_CP051883.1	4440202	4440534	+	COG3171(S:Function unknown)	COG3171(Protein with unknown function (DUF469))	POORLY CHARACTERIZED	K09923		uncharacterized protein				PF04320.15(DUF469:Protein with unknown function (DUF469))			WP_005317987.1(MULTISPECIES: YggL family protein [Aeromonas])	sp|P38521|YGGL_ECOLI(Uncharacterized protein YggL OS=Escherichia coli (strain K12) OX=83333 GN=yggL PE=4 SV=2)
HED66_RS12625	4886	3322	2762	6761	9978	13464	266.48	200.28	156.7	200.79	359.1	426.43	207.82	328.773	2.60356	1.78766e-34	2.48037e-33	yes	up	mdh	malate dehydrogenase	NZ_CP051883.1	2802537	2801602	-	COG0039(C:Energy production and conversion)	COG0039(Catalyzes the reversible oxidation of malate to oxaloacetate (By similarity))	METABOLISM	K00024	mdh	malate dehydrogenase [EC:1.1.1.37]	map00630(Glyoxylate and dicarboxylate metabolism); map00270(Cysteine and methionine metabolism); map00720(Carbon fixation pathways in prokaryotes); map00620(Pyruvate metabolism); map00680(Methane metabolism); map00710(Carbon fixation in photosynthetic organisms); map00020(Citrate cycle (TCA cycle))	Metabolism;Metabolism;Metabolism;Metabolism;Metabolism;Metabolism;Metabolism	Carbohydrate metabolism;Amino acid metabolism;Energy metabolism;Carbohydrate metabolism;Energy metabolism;Energy metabolism;Carbohydrate metabolism	PF02866.19(Ldh_1_C:lactate/malate dehydrogenase, alpha/beta C-terminal domain); PF00056.24(Ldh_1_N:lactate/malate dehydrogenase, NAD binding domain)	GO:0006099(biological_process:tricarboxylic acid cycle); GO:0030060(molecular_function:L-malate dehydrogenase activity); GO:0005975(biological_process:carbohydrate metabolic process); GO:0006108(biological_process:malate metabolic process)	GO:0009987;GO:0003824;GO:0008152	WP_017411604.1(MULTISPECIES: malate dehydrogenase [Aeromonas])	sp|A4SIV0|MDH_AERS4(Malate dehydrogenase OS=Aeromonas salmonicida (strain A449) OX=382245 GN=mdh PE=3 SV=1)
HED66_RS11845	4144	4098	3467	209	269	353	145.93	159.45	127.67	4.08	6.35	7.26	144.35	5.89667	-2.69333	2.03688e-34	2.81666e-33	yes	down	hemL	glutamate-1-semialdehyde 2%2C1-aminomutase	NZ_CP051883.1	2651151	2652437	+	COG0001(H:Coenzyme transport and metabolism)	COG0001(Glutamate-1-semialdehyde aminotransferase)	METABOLISM	K01845	hemL	glutamate-1-semialdehyde 2,1-aminomutase [EC:5.4.3.8]	map00860(Porphyrin and chlorophyll metabolism)	Metabolism	Metabolism of cofactors and vitamins	PF00202.22(Aminotran_3:Aminotransferase class-III)	GO:0042286(molecular_function:glutamate-1-semialdehyde 2,1-aminomutase activity); GO:0008483(molecular_function:transaminase activity); GO:0030170(molecular_function:pyridoxal phosphate binding); GO:0005737(cellular_component:cytoplasm); GO:0006782(biological_process:protoporphyrinogen IX biosynthetic process)	GO:0110165;GO:0009987;GO:0003824;GO:0008152;GO:0005488	WP_111587946.1(glutamate-1-semialdehyde 2,1-aminomutase [Aeromonas salmonicida])	sp|A4SJ79|GSA_AERS4(Glutamate-1-semialdehyde 2,1-aminomutase OS=Aeromonas salmonicida (strain A449) OX=382245 GN=hemL PE=3 SV=1)
HED66_RS16635	6346	6304	6556	275	270	374	1423.27	1567.6	1466.45	29.25	35.24	46.62	1485.77	37.0367	-3.26492	2.35511e-34	3.24578e-33	yes	down	rpmB	50S ribosomal protein L28	NZ_CP051883.1	3665596	3665832	+	COG0227(J:Translation, ribosomal structure and biogenesis)	COG0227(50s ribosomal protein L28)	INFORMATION STORAGE AND PROCESSING	K02902	rpmB	large subunit ribosomal protein L28	map03010(Ribosome)	Genetic Information Processing	Translation	PF00830.20(Ribosomal_L28:Ribosomal L28 family)	GO:0003735(molecular_function:structural constituent of ribosome); GO:0006412(biological_process:translation); GO:0005840(cellular_component:ribosome)	GO:0005198;GO:0110165;GO:0009987;GO:0008152	WP_005321271.1(MULTISPECIES: 50S ribosomal protein L28 [Aeromonas])	sp|A4STD4|RL28_AERS4(50S ribosomal protein L28 OS=Aeromonas salmonicida (strain A449) OX=382245 GN=rpmB PE=3 SV=1)
HED66_RS05640	1872	1526	1021	2575	3293	4327	41.13	37.03	23.54	31.74	49.05	55.73	33.9	45.5067	2.37599	2.88635e-34	3.96463e-33	yes	up	HED66_RS05640	SDR family oxidoreductase	NZ_CP051883.1	1249829	1247859	-	COG3320(Q:Secondary metabolites biosynthesis, transport and catabolism)	COG3320(domain protein)	METABOLISM							PF00106.26(adh_short:short chain dehydrogenase); PF07993.13(NAD_binding_4:Male sterility protein); PF13561.7(adh_short_C2:Enoyl-(Acyl carrier protein) reductase); PF01370.22(Epimerase:NAD dependent epimerase/dehydratase family); PF08659.11(KR:KR domain); PF13460.7(NAD_binding_10:NAD(P)H-binding); PF16363.6(GDP_Man_Dehyd:GDP-mannose 4,6 dehydratase); PF01073.20(3Beta_HSD:3-beta hydroxysteroid dehy…			WP_169046112.1(SDR family oxidoreductase [Aeromonas salmonicida])	sp|Q6F7B8|ACR1_ACIAD(Fatty acyl-CoA reductase OS=Acinetobacter baylyi (strain ATCC 33305 / BD413 / ADP1) OX=62977 GN=acr1 PE=1 SV=2)
HED66_RS06815	946	660	559	1623	2423	2439	110.29	85.18	66.68	97.56	177.38	162.25	87.3833	145.73	2.75722	3.06004e-34	4.18919e-33	yes	up	sdhC	succinate dehydrogenase cytochrome b556 subunit	NZ_CP051883.1	1524880	1524491	-	COG2009(C:Energy production and conversion)	COG2009(succinate dehydrogenase, cytochrome)	METABOLISM	K00241	sdhC	succinate dehydrogenase / fumarate reductase, cytochrome b subunit	map00020(Citrate cycle (TCA cycle)); map00720(Carbon fixation pathways in prokaryotes); map00190(Oxidative phosphorylation); map00650(Butanoate metabolism)	Metabolism;Metabolism;Metabolism;Metabolism	Carbohydrate metabolism;Energy metabolism;Energy metabolism;Carbohydrate metabolism	PF01127.23(Sdh_cyt:Succinate dehydrogenase/Fumarate reductase transmembrane subunit)	GO:0000104(molecular_function:succinate dehydrogenase activity); GO:0016021(cellular_component:integral component of membrane); GO:0045281(cellular_component:succinate dehydrogenase complex); GO:0006099(biological_process:tricarboxylic acid cycle); GO:0008177(molecular_function:succinate dehydrogenase (ubiquinone) activity); GO:0046872(molecular_function:metal ion binding); GO:0009055(molecular_f…	GO:0005488;GO:0110165;GO:0003824;GO:0008152;GO:0032991	WP_005300207.1(MULTISPECIES: succinate dehydrogenase cytochrome b556 subunit [Aeromonas])	sp|P63726|DHSC_SALTI(Succinate dehydrogenase cytochrome b556 subunit OS=Salmonella typhi OX=90370 GN=sdhC PE=3 SV=1)
HED66_RS04840	79	50	58	407	439	368	5.08	3.55	3.87	14.12	18.47	13.69	4.16667	15.4267	3.90804	4.7052e-34	6.42002e-33	yes	up	HED66_RS04840	hypothetical protein	NZ_CP051883.1	1081052	1081897	+	ENOG410YCI7(S:Function unknown)	ENOG410YCI7(-)	POORLY CHARACTERIZED							PF12872.8(OST-HTH:OST-HTH/LOTUS domain)			WP_169046035.1(hypothetical protein [Aeromonas salmonicida])
HED66_RS09985	55	44	23	152	203	235	4.11	3.63	1.78	6.07	9.84	10.13	3.17333	8.68	3.46549	5.42384e-34	7.37606e-33	yes	up	HED66_RS09985	amino acid ABC transporter substrate-binding protein	NZ_CP051883.1	2239609	2238878	-	ENOG4111PU8(E:Amino acid transport and metabolism)	ENOG4111PU8(Amino acid ABC transporter substrate-binding protein)	METABOLISM	K02030		polar amino acid transport system substrate-binding protein				PF00497.21(SBP_bac_3:Bacterial extracellular solute-binding proteins, family 3)			VXA78132.1(ABC-type amino acid transport protein [Aeromonas sp. 9A])	sp|P30860|ARTJ_ECOLI(ABC transporter arginine-binding protein 1 OS=Escherichia coli (strain K12) OX=83333 GN=artJ PE=1 SV=2)
HED66_RS11585	129	96	123	600	585	689	17.73	14.61	17.2	41.79	49.69	53.73	16.5133	48.4033	3.58132	5.47102e-34	7.41567e-33	yes	up	HED66_RS11585	hypothetical protein	NZ_CP051883.1	2590744	2590289	-	ENOG4112CB0(S:Function unknown)	ENOG4112CB0(-)	POORLY CHARACTERIZED										WP_169046715.1(hypothetical protein [Aeromonas salmonicida])
HED66_RS08665	82451	35016	61193	476690	554025	458842	17336.1	8162.14	12870	48008.6	68396.9	53780.1	12789.4	56728.5	4.24631	5.60404e-34	7.57083e-33	yes	up	raiA	ribosome-associated translation inhibitor RaiA	NZ_CP051883.1	1940441	1940779	+	COG1544(J:Translation, ribosomal structure and biogenesis)	COG1544(sigma 54 modulation protein ribosomal protein S30ea)	INFORMATION STORAGE AND PROCESSING	K05809	raiA	ribosome-associated inhibitor A				PF02482.20(Ribosomal_S30AE:Sigma 54 modulation protein / S30EA ribosomal protein)	GO:0044238(biological_process:primary metabolic process); GO:0005840(cellular_component:ribosome)	GO:0008152;GO:0110165	WP_005309768.1(MULTISPECIES: ribosome-associated translation inhibitor RaiA [Aeromonas])	sp|P0AD51|YFIA_ECO57(Ribosome-associated factor Y OS=Escherichia coli O157:H7 OX=83334 GN=yfiA PE=3 SV=2)
HED66_RS09690	973	1299	1048	30	42	48	33.52	49.45	37.77	0.57	0.97	0.97	40.2467	0.836667	-3.68028	5.62236e-34	7.57083e-33	yes	down	HED66_RS09690	APC family permease	NZ_CP051883.1	2166844	2168193	+	COG0531(E:Amino acid transport and metabolism)	COG0531(amino acid)	METABOLISM							PF13520.7(AA_permease_2:Amino acid permease); PF00324.22(AA_permease:Amino acid permease)	GO:0022857(molecular_function:transmembrane transporter activity); GO:0016020(cellular_component:membrane); GO:0016021(cellular_component:integral component of membrane)	GO:0005215;GO:0110165	WP_169046535.1(amino acid permease [Aeromonas salmonicida])	sp|P76037|PUUP_ECOLI(Putrescine importer PuuP OS=Escherichia coli (strain K12) OX=83333 GN=puuP PE=1 SV=2)
HED66_RS00710	3306	3937	3591	94	179	157	156.28	205.7	176.94	2.44	5.62	4.32	179.64	4.12667	-3.54992	5.8561e-34	7.8598e-33	yes	down	ychF	redox-regulated ATPase YchF	NZ_CP051883.1	156754	155663	-	COG0012(J:Translation, ribosomal structure and biogenesis)	COG0012(gtp-binding protein)	INFORMATION STORAGE AND PROCESSING	K06942	ychF	ribosome-binding ATPase				PF06071.14(YchF-GTPase_C:Protein of unknown function (DUF933)); PF01926.24(MMR_HSR1:50S ribosome-binding GTPase); PF02421.19(FeoB_N:Ferrous iron transport protein B)	GO:0043023(molecular_function:ribosomal large subunit binding); GO:0043022(molecular_function:ribosome binding); GO:0005524(molecular_function:ATP binding); GO:0016887(molecular_function:ATPase activity); GO:0005525(molecular_function:GTP binding)	GO:0005488;GO:0003824	WP_111587387.1(redox-regulated ATPase YchF [Aeromonas salmonicida])	sp|P0ABU3|YCHF_ECO57(Ribosome-binding ATPase YchF OS=Escherichia coli O157:H7 OX=83334 GN=ychF PE=3 SV=2)
HED66_RS17225	9566	8864	5737	394	661	694	334.11	342.07	209.57	7.63	15.48	14.16	295.25	12.4233	-2.62725	6.06311e-34	8.11114e-33	yes	down	pssA	CDP-diacylglycerol--serine O-phosphatidyltransferase	NZ_CP051883.1	3789461	3788112	-	COG1502(L:Replication, recombination and repair)	COG1502(ATP-dependent DNA helicase recG)	INFORMATION STORAGE AND PROCESSING	K00998	pssA	CDP-diacylglycerol---serine O-phosphatidyltransferase [EC:2.7.8.8]	map00564(Glycerophospholipid metabolism); map00260(Glycine, serine and threonine metabolism)	Metabolism;Metabolism	Lipid metabolism;Amino acid metabolism	PF13091.7(PLDc_2:PLD-like domain); PF00614.23(PLDc:Phospholipase D Active site motif)	GO:0008444(molecular_function:CDP-diacylglycerol-glycerol-3-phosphate 3-phosphatidyltransferase activity); GO:0003882(molecular_function:CDP-diacylglycerol-serine O-phosphatidyltransferase activity); GO:0032049(biological_process:cardiolipin biosynthetic process)	GO:0009987;GO:0003824;GO:0008152	WP_169047213.1(CDP-diacylglycerol--serine O-phosphatidyltransferase [Aeromonas salmonicida])	sp|P44704|PSS_HAEIN(CDP-diacylglycerol--serine O-phosphatidyltransferase OS=Haemophilus influenzae (strain ATCC 51907 / DSM 11121 / KW20 / Rd) OX=71421 GN=pssA PE=1 SV=1)
HED66_RS16200	30602	32236	29448	1111	1948	1869	892.42	1038.55	899.57	18.06	38.29	31.88	943.513	29.41	-3.11365	7.75595e-34	1.03421e-32	yes	down	yidC	membrane protein insertase YidC	NZ_CP051883.1	3574647	3573001	-	COG0706(U:Intracellular trafficking, secretion, and vesicular transport)	COG0706(Required for the insertion and or proper folding and or complex formation of integral membrane proteins into the membrane. Involved in integration of membrane proteins that insert both dependently and independently of the Sec translocase complex, as well as at least some lipoproteins)	CELLULAR PROCESSES AND SIGNALING	K03217	yidC	YidC/Oxa1 family membrane protein insertase	map02024(Quorum sensing); map03070(Bacterial secretion system); map03060(Protein export)	Cellular Processes;Environmental Information Processing;Genetic Information Processing	Cellular community - prokaryotes;Membrane transport;Folding, sorting and degradation	PF14849.7(YidC_periplas:YidC periplasmic domain); PF02096.21(60KD_IMP:60Kd inner membrane protein)	GO:0015031(biological_process:protein transport); GO:0016021(cellular_component:integral component of membrane); GO:0032977(molecular_function:membrane insertase activity); GO:0005886(cellular_component:plasma membrane)	GO:0110165;GO:0140104;GO:0051179	WP_017411499.1(MULTISPECIES: membrane protein insertase YidC [Aeromonas])	sp|A4STS5|YIDC_AERS4(Membrane protein insertase YidC OS=Aeromonas salmonicida (strain A449) OX=382245 GN=yidC PE=3 SV=1)
HED66_RS20020	6725	6911	6099	319	446	570	3047.38	3471.85	2662.65	60.53	105.12	139.36	3060.63	101.67	-2.77725	8.09187e-34	1.07551e-32	yes	down	HED66_RS20020	hypothetical protein	NZ_CP051883.1	4351056	4351301	+													WP_103244680.1(hypothetical protein [Aeromonas sp. ASNIH5])
HED66_RS12710	2683	2113	1178	34	59	119	121.23	105.51	55.51	0.84	1.77	3.13	94.0833	1.91333	-3.69774	8.81456e-34	1.16779e-32	yes	down	HED66_RS12710	glycerate kinase	NZ_CP051883.1	2818360	2817227	-	COG1929(G:Carbohydrate transport and metabolism)	COG1929(Glycerate kinase)	METABOLISM	K00865	glxK	glycerate 2-kinase [EC:2.7.1.165]	map00630(Glyoxylate and dicarboxylate metabolism); map00561(Glycerolipid metabolism); map00260(Glycine, serine and threonine metabolism)	Metabolism;Metabolism;Metabolism	Carbohydrate metabolism;Lipid metabolism;Amino acid metabolism	PF02595.16(Gly_kinase:Glycerate kinase family)	GO:0008887(molecular_function:glycerate kinase activity); GO:0031388(biological_process:organic acid phosphorylation)	GO:0009987;GO:0003824;GO:0008152	WP_005313582.1(glycerate kinase [Aeromonas salmonicida])	sp|P44507|GLXK_HAEIN(Glycerate kinase OS=Haemophilus influenzae (strain ATCC 51907 / DSM 11121 / KW20 / Rd) OX=71421 GN=glxK PE=3 SV=1)
HED66_RS03625	881	908	396	16	18	18	91.75	104.66	42.33	0.87	1.19	1.07	79.58	1.04333	-4.17499	9.32625e-34	1.2316e-32	yes	down	rsxA	electron transport complex subunit RsxA	NZ_CP051883.1	801177	800596	-	COG4657(C:Energy production and conversion)	COG4657(Electron transport complex)	METABOLISM	K03617	rnfA	Na+-translocating ferredoxin:NAD+ oxidoreductase subunit A				PF02508.15(Rnf-Nqr:Rnf-Nqr subunit, membrane protein)	GO:0016021(cellular_component:integral component of membrane); GO:0022900(biological_process:electron transport chain); GO:0005886(cellular_component:plasma membrane)	GO:0009987;GO:0008152;GO:0110165	WP_005310657.1(MULTISPECIES: electron transport complex subunit RsxA [Aeromonas])	sp|A4SNP5|RNFA_AERS4(Ion-translocating oxidoreductase complex subunit A OS=Aeromonas salmonicida (strain A449) OX=382245 GN=rnfA PE=3 SV=1)
HED66_RS02365	452	391	277	1155	1378	1272	18.93	18.09	12.11	26.64	38.48	31.05	16.3767	32.0567	2.97545	9.76788e-34	1.28579e-32	yes	up	flgL	flagellar hook-associated protein FlgL	NZ_CP051883.1	520013	521221	+	COG1344(N:Cell motility)	COG1344(Flagellin)	CELLULAR PROCESSES AND SIGNALING	K02397	flgL	flagellar hook-associated protein 3 FlgL	map02040(Flagellar assembly)	Cellular Processes	Cell motility	PF00669.21(Flagellin_N:Bacterial flagellin N-terminal helical region)			WP_087755349.1(flagellar hook-associated protein FlgL [Aeromonas salmonicida])	sp|P29744|FLGL_ECOLI(Flagellar hook-associated protein 3 OS=Escherichia coli (strain K12) OX=83333 GN=flgL PE=3 SV=2)
HED66_RS11340	1079	733	810	17	18	44	24.25	18.2	19.1	0.21	0.27	0.58	20.5167	0.353333	-3.96744	1.04279e-33	1.36828e-32	yes	down	HED66_RS11340	TonB-dependent hemoglobin/transferrin/lactoferrin family receptor	NZ_CP051883.1	2540030	2537937	-	COG1629(G:Carbohydrate transport and metabolism)	COG1629(Major Facilitator superfamily)	METABOLISM	K16087	tbpA	hemoglobin/transferrin/lactoferrin receptor protein				PF00593.25(TonB_dep_Rec:TonB dependent receptor); PF07715.16(Plug:TonB-dependent Receptor Plug Domain)			WP_169046691.1(TonB-dependent hemoglobin/transferrin/lactoferrin family receptor [Aeromonas salmonicida])	sp|P44600|HXUC1_HAEIN(Heme/hemopexin utilization protein C OS=Haemophilus influenzae (strain ATCC 51907 / DSM 11121 / KW20 / Rd) OX=71421 GN=hxuC PE=1 SV=1)
HED66_RS11790	2087	1034	2161	15135	15249	17717	69.55	38.07	75.36	280.06	341.31	345	60.9933	322.123	4.30524	1.2779e-33	1.67145e-32	yes	up	HED66_RS11790	PhoH family protein	NZ_CP051883.1	2638488	2637118	-	COG1875(T:Signal transduction mechanisms)	COG1875(Phoh family)	CELLULAR PROCESSES AND SIGNALING	K07175	phoH2	PhoH-like ATPase				PF02562.17(PhoH:PhoH-like protein); PF13638.7(PIN_4:PIN domain); PF13604.7(AAA_30:AAA domain); PF13401.7(AAA_22:AAA domain); PF00004.30(AAA:ATPase family associated with various cellular activities (AAA)); PF13191.7(AAA_16:AAA ATPase domain); PF13245.7(AAA_19:AAA domain)	GO:0005524(molecular_function:ATP binding)	GO:0005488	WP_043556002.1(MULTISPECIES: PhoH family protein [Aeromonas])	sp|O07635|YLAK_BACSU(Uncharacterized protein YlaK OS=Bacillus subtilis (strain 168) OX=224308 GN=ylaK PE=3 SV=1)
HED66_RS06795	1476	1768	972	2977	3823	5946	23.78	31.45	16.46	27.06	41.96	56.24	23.8967	41.7533	2.73055	1.36965e-33	1.78576e-32	yes	up	sucA	2-oxoglutarate dehydrogenase E1 component	NZ_CP051883.1	1521411	1518601	-	COG0567(C:Energy production and conversion)	COG0567(2-oxoglutarate dehydrogenase, E1)	METABOLISM	K00164	sucA	2-oxoglutarate dehydrogenase E1 component [EC:1.2.4.2]	map00020(Citrate cycle (TCA cycle))	Metabolism	Carbohydrate metabolism	PF02779.25(Transket_pyr:Transketolase, pyrimidine binding domain); PF00676.21(E1_dh:Dehydrogenase E1 component); PF16870.6(OxoGdeHyase_C:2-oxoglutarate dehydrogenase C-terminal); PF16078.6(2-oxogl_dehyd_N:2-oxoglutarate dehydrogenase N-terminus)	GO:0004591(molecular_function:oxoglutarate dehydrogenase (succinyl-transferring) activity)	GO:0003824	WP_169046233.1(2-oxoglutarate dehydrogenase E1 component [Aeromonas salmonicida])	sp|P0AFG5|ODO1_ECO57(2-oxoglutarate dehydrogenase E1 component OS=Escherichia coli O157:H7 OX=83334 GN=sucA PE=3 SV=1)
HED66_RS18595	2677	2990	2059	117	180	228	70.37	86.83	56.74	1.72	3.2	3.51	71.3133	2.81	-2.75471	1.38454e-33	1.79947e-32	yes	down	HED66_RS18595	aminopeptidase P family protein	NZ_CP051883.1	4066350	4064548	-	COG0006(S:Function unknown)	COG0006(cytoplasmic protein)	POORLY CHARACTERIZED	K01262	pepP	Xaa-Pro aminopeptidase [EC:3.4.11.9]				PF00557.25(Peptidase_M24:Metallopeptidase family M24); PF16189.6(Creatinase_N_2:Creatinase/Prolidase N-terminal domain); PF01321.19(Creatinase_N:Creatinase/Prolidase N-terminal domain); PF16188.6(Peptidase_M24_C:C-terminal region of peptidase_M24)	GO:0004177(molecular_function:aminopeptidase activity); GO:0070006(molecular_function:metalloaminopeptidase activity)	GO:0003824	WP_021139463.1(MULTISPECIES: aminopeptidase P family protein [Aeromonas])	sp|D5GAC6|AMPP1_TUBMM(Probable Xaa-Pro aminopeptidase P OS=Tuber melanosporum (strain Mel28) OX=656061 GN=AMPP PE=3 SV=1)
HED66_RS13335	420	390	290	784	970	1116	19.45	19.96	14	19.92	29.84	30.08	17.8033	26.6133	2.55111	1.7107e-33	2.21636e-32	yes	up	ompA	porin OmpA	NZ_CP051883.1	2951593	2952624	+	COG2885(E:Amino acid transport and metabolism)	COG2885(ABC transporter periplasmic)	METABOLISM	K03286		OmpA-OmpF porin, OOP family				PF01389.18(OmpA_membrane:OmpA-like transmembrane domain); PF13505.7(OMP_b-brl:Outer membrane protein beta-barrel domain); PF00691.21(OmpA:OmpA family)	GO:0016021(cellular_component:integral component of membrane); GO:0009279(cellular_component:cell outer membrane); GO:0015288(molecular_function:porin activity)	GO:0005215;GO:0110165	WP_169046861.1(porin OmpA [Aeromonas salmonicida])	sp|P24017|OMPA_KLEPN(Outer membrane protein A OS=Klebsiella pneumoniae OX=573 GN=ompA PE=1 SV=2)
HED66_RS05660	265	190	85	607	809	1461	18.05	14.31	6	22.24	35.97	57.58	12.7867	38.5967	3.58103	1.95212e-33	2.52118e-32	yes	up	HED66_RS05660	hypothetical protein	NZ_CP051883.1	1252615	1253415	+	ENOG410ZVTF(S:Function unknown)	ENOG410ZVTF(Tetratricopeptide repeat family protein)	POORLY CHARACTERIZED										WP_169046114.1(hypothetical protein [Aeromonas salmonicida])
HED66_RS06735	80	79	65	237	244	400	3.64	3.97	3.08	5.92	7.38	10.59	3.56333	7.96333	3.10632	2.09377e-33	2.69565e-32	yes	up	HED66_RS06735	isopenicillin N synthase family oxygenase	NZ_CP051883.1	1499938	1501008	+	COG3491(S:Function unknown)	COG3491(2OGFe(II) oxygenase)	POORLY CHARACTERIZED							PF14226.7(DIOX_N:non-haem dioxygenase in morphine synthesis N-terminal); PF03171.21(2OG-FeII_Oxy:2OG-Fe(II) oxygenase superfamily)	GO:0046872(molecular_function:metal ion binding); GO:0016491(molecular_function:oxidoreductase activity)	GO:0003824;GO:0005488	WP_169046228.1(isopenicillin N synthase family oxygenase [Aeromonas salmonicida])	sp|Q84MB6|DIOX2_ARATH(Probable 2-oxoglutarate-dependent dioxygenase At3g50210 OS=Arabidopsis thaliana OX=3702 GN=At3g50210 PE=2 SV=1)
HED66_RS00490	5587	6048	4414	293	416	468	101.24	121.05	84.04	2.99	5.13	4.98	102.11	4.36667	-2.62728	2.11338e-33	2.71239e-32	yes	down	HED66_RS00490	PBP1A family penicillin-binding protein	NZ_CP051883.1	106373	103887	-	COG5009(M:Cell wall/membrane/envelope biogenesis)	COG5009(penicillin-binding protein 1A)	CELLULAR PROCESSES AND SIGNALING	K05366	mrcA	penicillin-binding protein 1A [EC:2.4.1.129 3.4.16.4]	map00550(Peptidoglycan biosynthesis); map01501(beta-Lactam resistance)	Metabolism;Human Diseases	Glycan biosynthesis and metabolism;Drug resistance: antimicrobial	PF00912.23(Transgly:Transglycosylase); PF17092.6(PCB_OB:Penicillin-binding protein OB-like domain); PF00905.23(Transpeptidase:Penicillin binding protein transpeptidase domain)	GO:0016787(molecular_function:hydrolase activity); GO:0016740(molecular_function:transferase activity); GO:0008658(molecular_function:penicillin binding); GO:0016021(cellular_component:integral component of membrane); GO:0016757(molecular_function:transferase activity, transferring glycosyl groups)	GO:0005488;GO:0110165;GO:0003824	WP_169045591.1(PBP1A family penicillin-binding protein [Aeromonas salmonicida])	sp|P02918|PBPA_ECOLI(Penicillin-binding protein 1A OS=Escherichia coli (strain K12) OX=83333 GN=mrcA PE=1 SV=1)
HED66_RS01225	133611	128829	77744	5997	8183	7601	5595.28	5961.97	3398.56	138.34	228.51	185.53	4985.27	184.127	-2.7615	2.19243e-33	2.80508e-32	yes	down	ompAI	porin OmpAI	NZ_CP051883.1	269689	268670	-	COG2885(M:Cell wall/membrane/envelope biogenesis)	COG2885(Ompa motb domain protein)	CELLULAR PROCESSES AND SIGNALING	K03286		OmpA-OmpF porin, OOP family				PF01389.18(OmpA_membrane:OmpA-like transmembrane domain); PF00691.21(OmpA:OmpA family); PF13505.7(OMP_b-brl:Outer membrane protein beta-barrel domain)	GO:0016021(cellular_component:integral component of membrane); GO:0009279(cellular_component:cell outer membrane)	GO:0110165	WP_159166869.1(porin OmpAI [Aeromonas sp. 9A])	sp|A0A2S4N3N0|OMPA_SHIFL(Outer membrane protein A OS=Shigella flexneri OX=623 GN=ompA PE=1 SV=1)
HED66_RS01425	855	840	610	23	31	55	47.47	51.56	35.23	0.69	1.13	1.77	44.7533	1.19667	-3.28781	2.97512e-33	3.79467e-32	yes	down	HED66_RS01425	L%2CD-transpeptidase family protein	NZ_CP051883.1	312355	311438	-	COG1376(S:Function unknown)	COG1376(Protein of unknown function, DUF481)	POORLY CHARACTERIZED	K19236	ycfS	L,D-transpeptidase YcfS	map01503(Cationic antimicrobial peptide (CAMP) resistance)	Human Diseases	Drug resistance: antimicrobial	PF03734.15(YkuD:L,D-transpeptidase catalytic domain); PF17969.2(Ldt_C:L,D-transpeptidase C-terminal domain); PF01476.21(LysM:LysM domain)	GO:0016740(molecular_function:transferase activity)	GO:0003824	WP_111587463.1(L,D-transpeptidase family protein [Aeromonas salmonicida])	sp|P75954|YCFS_ECOLI(Probable L,D-transpeptidase YcfS OS=Escherichia coli (strain K12) OX=83333 GN=ycfS PE=1 SV=1)
HED66_RS14085	2523	2487	1515	96	146	209	92.25	100.48	57.91	1.94	3.58	4.46	83.5467	3.32667	-2.71775	4.08711e-33	5.19683e-32	yes	down	pmbA	metalloprotease PmbA	NZ_CP051883.1	3097568	3096225	-	COG0312(M:Cell wall/membrane/envelope biogenesis)	COG0312(Cell wall formation. Adds enolpyruvyl to UDP-N- acetylglucosamine (By similarity))	CELLULAR PROCESSES AND SIGNALING	K03592	pmbA	PmbA protein				PF01523.17(PmbA_TldD:Putative modulator of DNA gyrase)	GO:0008237(molecular_function:metallopeptidase activity)	GO:0003824	WP_005314438.1(metalloprotease PmbA [Aeromonas salmonicida])	sp|P0AFK1|PMBA_ECO57(Metalloprotease PmbA OS=Escherichia coli O157:H7 OX=83334 GN=pmbA PE=3 SV=1)
sRNA0041	44	27	37	984	800	357	470.88	319.96	344.85	2264.25	2460.59	1571.64	378.563	2098.83	5.5973	4.8787e-33	6.1842e-32	yes	up
HED66_RS15280	1316	1649	1190	40	51	97	58.12	80.48	54.82	0.97	1.5	2.5	64.4733	1.65667	-3.38243	5.74287e-33	7.25722e-32	yes	down	trmA	tRNA (uridine(54)-C5)-methyltransferase TrmA	NZ_CP051883.1	3364746	3365879	+	COG2265(J:Translation, ribosomal structure and biogenesis)	COG2265(catalyzes the formation of 5-methyl-uridine at position)	INFORMATION STORAGE AND PROCESSING	K00557	trmA	tRNA (uracil-5-)-methyltransferase [EC:2.1.1.35]				PF05958.12(tRNA_U5-meth_tr:tRNA (Uracil-5-)-methyltransferase); PF02390.18(Methyltransf_4:Putative methyltransferase); PF13649.7(Methyltransf_25:Methyltransferase domain); PF09445.11(Methyltransf_15:RNA cap guanine-N2 methyltransferase); PF05175.15(MTS:Methyltransferase small domain)	GO:0030697(molecular_function:S-adenosylmethionine-dependent tRNA (m5U54) methyltransferase activity)	GO:0003824	WP_169047039.1(tRNA (uridine(54)-C5)-methyltransferase TrmA [Aeromonas salmonicida])	sp|A4SHG2|TRMA_AERS4(tRNA/tmRNA (uracil-C(5))-methyltransferase OS=Aeromonas salmonicida (strain A449) OX=382245 GN=trmA PE=3 SV=1)
sRNA0239	4	3	0	449	375	182	12.62	10.49	0	384.27	423.04	267.13	7.70333	358.147	8.51932	6.61303e-33	8.3312e-32	yes	up
HED66_RS04385	4651	2466	2183	8908.72	10113.6	19196	154.77	90.66	76.01	164.6	226.03	373.23	107.147	254.62	3.18237	8.34769e-33	1.04844e-31	yes	up	glgC	glucose-1-phosphate adenylyltransferase	NZ_CP051883.1	962133	963407	+	COG0448(T:Signal transduction mechanisms)	COG0448(Diguanylate cyclase phosphodiesterase)	CELLULAR PROCESSES AND SIGNALING	K00975	glgC	glucose-1-phosphate adenylyltransferase [EC:2.7.7.27]	map02026(Biofilm formation - Escherichia coli); map00520(Amino sugar and nucleotide sugar metabolism); map00500(Starch and sucrose metabolism)	Cellular Processes;Metabolism;Metabolism	Cellular community - prokaryotes;Carbohydrate metabolism;Carbohydrate metabolism	PF00483.24(NTP_transferase:Nucleotidyl transferase); PF12804.8(NTP_transf_3:MobA-like NTP transferase domain)	GO:0005978(biological_process:glycogen biosynthetic process); GO:0008878(molecular_function:glucose-1-phosphate adenylyltransferase activity); GO:0005524(molecular_function:ATP binding)	GO:0005488;GO:0009987;GO:0008152;GO:0003824	WP_021139165.1(glucose-1-phosphate adenylyltransferase [Aeromonas salmonicida])	sp|A8GKU8|GLGC_SERP5(Glucose-1-phosphate adenylyltransferase OS=Serratia proteamaculans (strain 568) OX=399741 GN=glgC PE=3 SV=1)
HED66_RS11295	537	546	457	13	9	12	36.24	40.74	31.97	0.47	0.4	0.47	36.3167	0.446667	-4.35105	8.97254e-33	1.12348e-31	yes	down	HED66_RS11295	methyltransferase domain-containing protein	NZ_CP051883.1	2522303	2523103	+	COG0500(O:Posttranslational modification, protein turnover, chaperones)	COG0500(osmC family)	CELLULAR PROCESSES AND SIGNALING	K00563	rlmA1	23S rRNA (guanine745-N1)-methyltransferase [EC:2.1.1.187]				PF13649.7(Methyltransf_25:Methyltransferase domain); PF13847.7(Methyltransf_31:Methyltransferase domain); PF08241.13(Methyltransf_11:Methyltransferase domain); PF08242.13(Methyltransf_12:Methyltransferase domain); PF13489.7(Methyltransf_23:Methyltransferase domain)	GO:0008168(molecular_function:methyltransferase activity); GO:0046872(molecular_function:metal ion binding); GO:0032259(biological_process:methylation); GO:0052911(molecular_function:23S rRNA (guanine(745)-N(1))-methyltransferase activity)	GO:0003824;GO:0005488;GO:0008152	WP_169046685.1(methyltransferase domain-containing protein [Aeromonas salmonicida])	sp|P36999|RLMA_ECOLI(23S rRNA (guanine(745)-N(1))-methyltransferase OS=Escherichia coli (strain K12) OX=83333 GN=rlmA PE=1 SV=1)
HED66_RS17585	751	573	326	9	15	17	23.21	19.56	10.55	0.15	0.31	0.31	17.7733	0.256667	-4.14242	1.20462e-32	1.50377e-31	yes	down	HED66_RS17585	DHA2 family efflux MFS transporter permease subunit	NZ_CP051883.1	3850310	3848757	-	ENOG410XNN3(S:Function unknown)	ENOG410XNN3(Yhhn family)	POORLY CHARACTERIZED	K03446	emrB	MFS transporter, DHA2 family, multidrug resistance protein				PF07690.17(MFS_1:Major Facilitator Superfamily); PF00083.25(Sugar_tr:Sugar (and other) transporter); PF12832.8(MFS_1_like:MFS_1 like family)	GO:0022857(molecular_function:transmembrane transporter activity); GO:0016021(cellular_component:integral component of membrane); GO:0005886(cellular_component:plasma membrane)	GO:0005215;GO:0110165	WP_169047224.1(DHA2 family efflux MFS transporter permease subunit [Aeromonas salmonicida])	sp|P0DPR7|EMRB_ACIBT(Colistin resistance protein EmrB OS=Acinetobacter baumannii (strain ATCC 17978 / CIP 53.77 / LMG 1025 / NCDC KC755 / 5377) OX=400667 GN=emrB PE=2 SV=1)
HED66_RS14950	627	713	408	17	12	14	40.71	51.19	27.48	0.6	0.51	0.53	39.7933	0.546667	-4.14887	1.41629e-32	1.76263e-31	yes	down	bacA	undecaprenyl-diphosphate phosphatase	NZ_CP051883.1	3294719	3295534	+	COG1968(V:Defense mechanisms)	COG1968(Catalyzes the dephosphorylation of undecaprenyl diphosphate (UPP). Confers resistance to bacitracin (By similarity))	CELLULAR PROCESSES AND SIGNALING	K06153	bacA	undecaprenyl-diphosphatase [EC:3.6.1.27]	map00550(Peptidoglycan biosynthesis)	Metabolism	Glycan biosynthesis and metabolism	PF02673.19(BacA:Bacitracin resistance protein BacA)	GO:0016311(biological_process:dephosphorylation); GO:0016021(cellular_component:integral component of membrane); GO:0050380(molecular_function:undecaprenyl-diphosphatase activity); GO:0071555(biological_process:cell wall organization); GO:0008360(biological_process:regulation of cell shape); GO:0046677(biological_process:response to antibiotic); GO:0009252(biological_process:peptidoglycan biosynt…	GO:0065007;GO:0110165;GO:0009987;GO:0003824;GO:0008152;GO:0050896	WP_169046999.1(undecaprenyl-diphosphate phosphatase [Aeromonas salmonicida])	sp|A4SHM8|UPPP_AERS4(Undecaprenyl-diphosphatase OS=Aeromonas salmonicida (strain A449) OX=382245 GN=uppP PE=3 SV=1)
HED66_RS02360	788	796	458	1444	1659	2092	18.58	20.73	11.33	19.07	26.48	28.9	16.88	24.8167	2.53247	1.99113e-32	2.47057e-31	yes	up	HED66_RS02360	flagellar biosynthesis protein FlgK	NZ_CP051883.1	518008	520008	+	COG1256(N:Cell motility)	COG1256(ciliary or bacterial-type flagellar motility)	CELLULAR PROCESSES AND SIGNALING	K02396	flgK	flagellar hook-associated protein 1 FlgK	map02040(Flagellar assembly)	Cellular Processes	Cell motility	PF06429.14(Flg_bbr_C:Flagellar basal body rod FlgEFG protein C-terminal)	GO:0044780(biological_process:bacterial-type flagellum assembly); GO:0009424(cellular_component:bacterial-type flagellum hook); GO:0005198(molecular_function:structural molecule activity)	GO:0005198;GO:0009987;GO:0110165	WP_169045768.1(flagellar biosynthesis protein FlgK [Aeromonas salmonicida])	sp|P0A1J6|FLGK_SALTI(Flagellar hook-associated protein 1 OS=Salmonella typhi OX=90370 GN=flgK PE=3 SV=2)
HED66_RS02245	1402	1284	1467	46	47	76	276.13	280.32	289.85	4.38	5.48	8.37	282.1	6.07667	-3.52927	2.08899e-32	2.58418e-31	yes	down	HED66_RS02245	DUF2750 domain-containing protein	NZ_CP051883.1	497568	497960	+	ENOG4111R1C(S:Function unknown)	ENOG4111R1C(Protein of unknown function (DUF2750))	POORLY CHARACTERIZED							PF11042.9(DUF2750:Protein of unknown function (DUF2750))			ABO89569.1(conserved hypothetical protein [Aeromonas salmonicida subsp. salmonicida A449])
HED66_RS10470	2961	3120	1852	153	171	257	209.71	244.36	135.85	5.81	7.89	10.52	196.64	8.07333	-2.61321	2.22386e-32	2.74275e-31	yes	down	uppS	di-trans%2Cpoly-cis-decaprenylcistransferase	NZ_CP051883.1	2355086	2354310	-	COG0020(I:Lipid transport and metabolism)	COG0020(Catalyzes the condensation of isopentenyl diphosphate (IPP) with allylic pyrophosphates generating different type of terpenoids (By similarity))	METABOLISM	K00806	uppS	undecaprenyl diphosphate synthase [EC:2.5.1.31]	map00550(Peptidoglycan biosynthesis); map00900(Terpenoid backbone biosynthesis)	Metabolism;Metabolism	Glycan biosynthesis and metabolism;Metabolism of terpenoids and polyketides	PF01255.20(Prenyltransf:Putative undecaprenyl diphosphate synthase)	GO:0000287(molecular_function:magnesium ion binding); GO:0008360(biological_process:regulation of cell shape); GO:0008834(molecular_function:di-trans,poly-cis-decaprenylcistransferase activity); GO:0009252(biological_process:peptidoglycan biosynthetic process); GO:0071555(biological_process:cell wall organization)	GO:0005488;GO:0065007;GO:0009987;GO:0003824;GO:0008152	WP_155603495.1(di-trans,poly-cis-decaprenylcistransferase [Aeromonas salmonicida])	sp|Q5E3E3|UPPS_ALIF1(Ditrans,polycis-undecaprenyl-diphosphate synthase ((2E,6E)-farnesyl-diphosphate specific) OS=Aliivibrio fischeri (strain ATCC 700601 / ES114) OX=312309 GN=uppS PE=3 SV=1)
HED66_RS04725	11	8	9	66	142	189	0.73	0.59	0.62	2.36	6.16	7.26	0.646667	5.26	4.91741	2.97145e-32	3.65381e-31	yes	up	HED66_RS04725	crotonase/enoyl-CoA hydratase family protein	NZ_CP051883.1	1053729	1054535	+	ENOG410XTHX(I:Lipid transport and metabolism)	ENOG410XTHX(Enoyl-CoA hydratase)	METABOLISM							PF00378.21(ECH_1:Enoyl-CoA hydratase/isomerase); PF16113.6(ECH_2:Enoyl-CoA hydratase/isomerase)	GO:0004300(molecular_function:enoyl-CoA hydratase activity); GO:0016853(molecular_function:isomerase activity); GO:0003824(molecular_function:catalytic activity)	GO:0003824	WP_005315394.1(crotonase/enoyl-CoA hydratase family protein [Aeromonas salmonicida])	sp|Q8DDK6|FADB_VIBVU(Fatty acid oxidation complex subunit alpha OS=Vibrio vulnificus (strain CMCP6) OX=216895 GN=fadB PE=3 SV=1)
HED66_RS06855	1442	1287	762	58	67	88	41.8	41.21	23.14	0.94	1.31	1.49	35.3833	1.24667	-2.85178	3.48017e-32	4.26659e-31	yes	down	HED66_RS06855	bifunctional metallophosphatase/5'-nucleotidase	NZ_CP051883.1	1533523	1535184	+	COG0737(C:Energy production and conversion)	COG0737(C4-dicarboxylate transporter)	METABOLISM	K01081		5'-nucleotidase [EC:3.1.3.5]	map00240(Pyrimidine metabolism); map00230(Purine metabolism); map00760(Nicotinate and nicotinamide metabolism)	Metabolism;Metabolism;Metabolism	Nucleotide metabolism;Nucleotide metabolism;Metabolism of cofactors and vitamins	PF02872.19(5_nucleotid_C:5'-nucleotidase, C-terminal domain); PF00149.29(Metallophos:Calcineurin-like phosphoesterase)	GO:0009166(biological_process:nucleotide catabolic process); GO:0046872(molecular_function:metal ion binding); GO:0016788(molecular_function:hydrolase activity, acting on ester bonds); GO:0000166(molecular_function:nucleotide binding)	GO:0009987;GO:0008152;GO:0003824;GO:0005488	WP_111588312.1(bifunctional metallophosphatase/5'-nucleotidase [Aeromonas salmonicida])	sp|O83142|5NTD_TREPA(Probable 5'-nucleotidase OS=Treponema pallidum (strain Nichols) OX=243276 GN=TP_0104 PE=3 SV=1)
HED66_RS16670	1137	1034	793	49	53	84	76.01	76.44	54.97	1.76	2.31	3.25	69.14	2.44	-2.85519	3.52067e-32	4.30339e-31	yes	down	HED66_RS16670	glycosyltransferase family 2 protein	NZ_CP051883.1	3671141	3670353	-	COG0463(H:Coenzyme transport and metabolism)	COG0463(Reversibly transfers an adenylyl group from ATP to 4'- phosphopantetheine, yielding dephospho-CoA (dPCoA) and pyrophosphate (By similarity))	METABOLISM	K12984	waaE	(heptosyl)LPS beta-1,4-glucosyltransferase [EC:2.4.1.-]				PF00535.27(Glycos_transf_2:Glycosyl transferase family 2); PF13704.7(Glyco_tranf_2_4:Glycosyl transferase family 2)	GO:0016740(molecular_function:transferase activity)	GO:0003824	WP_125609350.1(glycosyltransferase family 2 protein [Aeromonas salmonicida])	sp|P44029|Y653_HAEIN(Uncharacterized glycosyltransferase HI_0653 OS=Haemophilus influenzae (strain ATCC 51907 / DSM 11121 / KW20 / Rd) OX=71421 GN=HI_0653 PE=3 SV=1)
HED66_RS03125	647	683	440	1255	2447	2317	24.4	28.47	17.34	26.18	61.76	51	23.4033	46.3133	2.91319	3.84373e-32	4.68434e-31	yes	up	serA	phosphoglycerate dehydrogenase	NZ_CP051883.1	668779	667547	-	COG0111(E:Amino acid transport and metabolism)	COG0111(Dehydrogenase)	METABOLISM	K00058	serA	D-3-phosphoglycerate dehydrogenase / 2-oxoglutarate reductase [EC:1.1.1.95 1.1.1.399]	map00680(Methane metabolism); map00270(Cysteine and methionine metabolism); map00260(Glycine, serine and threonine metabolism)	Metabolism;Metabolism;Metabolism	Energy metabolism;Amino acid metabolism;Amino acid metabolism	PF02826.20(2-Hacid_dh_C:D-isomer specific 2-hydroxyacid dehydrogenase, NAD binding domain); PF00389.31(2-Hacid_dh:D-isomer specific 2-hydroxyacid dehydrogenase, catalytic domain); PF01842.26(ACT:ACT domain); PF03446.16(NAD_binding_2:NAD binding domain of 6-phosphogluconate dehydrogenase)			WP_169045856.1(phosphoglycerate dehydrogenase [Aeromonas salmonicida])	sp|P0A9T2|SERA_ECO57(D-3-phosphoglycerate dehydrogenase OS=Escherichia coli O157:H7 OX=83334 GN=serA PE=3 SV=2)
HED66_RS05240	229	124	88	425	611	731	7.41	4.43	2.98	7.64	13.28	13.82	4.94	11.58	3.19901	4.0911e-32	4.97105e-31	yes	up	HED66_RS05240	carbohydrate-binding protein	NZ_CP051883.1	1154152	1155603	+	COG3979(G:Carbohydrate transport and metabolism)	COG3979(chitinase)	METABOLISM							PF00182.20(Glyco_hydro_19:Chitinase class I); PF02839.15(CBM_5_12:Carbohydrate binding domain)			WP_169046069.1(carbohydrate-binding protein [Aeromonas salmonicida])	sp|P25765|CHI12_ORYSJ(Chitinase 12 OS=Oryza sativa subsp. japonica OX=39947 GN=Cht12 PE=2 SV=2)
HED66_RS11170	366	255	174	554	822	940	18.12	13.95	8.97	15	26.97	27.06	13.68	23.01	2.72423	4.92586e-32	5.9677e-31	yes	up	HED66_RS11170	tetratricopeptide repeat protein	NZ_CP051883.1	2499161	2500030	+	ENOG41123F7(S:Function unknown)	ENOG41123F7(-)	POORLY CHARACTERIZED							PF13424.7(TPR_12:Tetratricopeptide repeat); PF13374.7(TPR_10:Tetratricopeptide repeat); PF13181.7(TPR_8:Tetratricopeptide repeat); PF07719.18(TPR_2:Tetratricopeptide repeat); PF00515.29(TPR_1:Tetratricopeptide repeat)			WP_169046673.1(tetratricopeptide repeat protein [Aeromonas salmonicida])
HED66_RS05890	5394	5193	6468	144	175	115	1274.89	1360.96	1520.92	16.01	23.89	15.07	1385.59	18.3233	-4.13793	5.97695e-32	7.2198e-31	yes	down	rplY	50S ribosomal protein L25	NZ_CP051883.1	1305870	1305583	-	COG1825(J:Translation, ribosomal structure and biogenesis)	COG1825(This is one of the proteins that binds to the 5S RNA in the ribosome where it forms part of the central protuberance (By similarity))	INFORMATION STORAGE AND PROCESSING	K02897	rplY	large subunit ribosomal protein L25	map03010(Ribosome)	Genetic Information Processing	Translation	PF01386.20(Ribosomal_L25p:Ribosomal L25p family)	GO:0003735(molecular_function:structural constituent of ribosome); GO:0008097(molecular_function:5S rRNA binding); GO:0006412(biological_process:translation); GO:0005840(cellular_component:ribosome)	GO:0005488;GO:0005198;GO:0110165;GO:0009987;GO:0008152	VXA79125.1(conserved hypothetical protein [Aeromonas sp. 9A])	sp|A4SMM4|RL25_AERS4(50S ribosomal protein L25 OS=Aeromonas salmonicida (strain A449) OX=382245 GN=rplY PE=3 SV=1)
HED66_RS01830	902	1254	636	26	24	49	36.08	55.43	26.57	0.57	0.64	1.14	39.36	0.783333	-3.67914	6.7348e-32	8.08767e-31	yes	down	HED66_RS01830	RsmB/NOP family class I SAM-dependent RNA methyltransferase	NZ_CP051883.1	405359	404148	-	COG0144(J:Translation, ribosomal structure and biogenesis)	COG0144(nOP2 Sun)	INFORMATION STORAGE AND PROCESSING	K03500	rsmB	16S rRNA (cytosine967-C5)-methyltransferase [EC:2.1.1.176]				PF01189.18(Methyltr_RsmB-F:16S rRNA methyltransferase RsmB/F); PF13847.7(Methyltransf_31:Methyltransferase domain); PF01209.19(Ubie_methyltran:ubiE/COQ5 methyltransferase family); PF08704.11(GCD14:tRNA methyltransferase complex GCD14 subunit); PF13649.7(Methyltransf_25:Methyltransferase domain); PF17125.6(Methyltr_RsmF_N:N-terminal domain of 16S rRNA methyltransferase RsmF)	GO:0008168(molecular_function:methyltransferase activity); GO:0032259(biological_process:methylation); GO:0003723(molecular_function:RNA binding)	GO:0003824;GO:0008152;GO:0005488	WP_005319227.1(RsmB/NOP family class I SAM-dependent RNA methyltransferase [Aeromonas salmonicida])	sp|P72943|RSMB_SYNY3(Probable ribosomal RNA small subunit methyltransferase B OS=Synechocystis sp. (strain PCC 6803 / Kazusa) OX=1111708 GN=rsmB PE=3 SV=1)
HED66_RS03880	7	5	1	97	96	146	0.82	0.65	0.12	5.83	7.03	9.71	0.53	7.52333	5.89078	6.71932e-32	8.08767e-31	yes	up	nuoI	NADH-quinone oxidoreductase subunit NuoI	NZ_CP051883.1	860155	859613	-	COG1143(C:Energy production and conversion)	COG1143(NDH-1 shuttles electrons from NADH, via FMN and iron- sulfur (Fe-S) centers, to quinones in the respiratory chain. The immediate electron acceptor for the enzyme in this species is believed to be ubiquinone. Couples the redox reaction to proton translocation (for every two electrons transferred, four hydrogen ions are translocated across the cytoplasmic membrane), and thus conserves the r…	METABOLISM	K00338	nuoI	NADH-quinone oxidoreductase subunit I [EC:7.1.1.2]	map00190(Oxidative phosphorylation)	Metabolism	Energy metabolism	PF00037.28(Fer4:4Fe-4S binding domain); PF12838.8(Fer4_7:4Fe-4S dicluster domain); PF14697.7(Fer4_21:4Fe-4S dicluster domain); PF13484.7(Fer4_16:4Fe-4S double cluster binding domain); PF13237.7(Fer4_10:4Fe-4S dicluster domain); PF13183.7(Fer4_8:4Fe-4S dicluster domain); PF13187.7(Fer4_9:4Fe-4S dicluster domain); PF13534.7(Fer4_17:4Fe-4S dicluster domain); PF12797.8(Fer4_2:4Fe-4S binding domain); …	GO:0005506(molecular_function:iron ion binding); GO:0048038(molecular_function:quinone binding); GO:0051539(molecular_function:4 iron, 4 sulfur cluster binding); GO:0005886(cellular_component:plasma membrane); GO:0050136(molecular_function:NADH dehydrogenase (quinone) activity)	GO:0003824;GO:0005488;GO:0110165	WP_058395410.1(MULTISPECIES: NADH-quinone oxidoreductase subunit NuoI [Aeromonas])	sp|A4SLN7|NUOI_AERS4(NADH-quinone oxidoreductase subunit I OS=Aeromonas salmonicida (strain A449) OX=382245 GN=nuoI PE=3 SV=1)
HED66_RS12755	566	698	613	14	17	21	22.27	30.35	25.19	0.3	0.45	0.48	25.9367	0.41	-4.06679	7.88994e-32	9.44722e-31	yes	down	HED66_RS12755	DEAD/DEAH box helicase	NZ_CP051883.1	2827985	2826765	-	ENOG410XU2V(L:Replication, recombination and repair)	ENOG410XU2V(ATP-dependent RNA helicase, DEAD box family)	INFORMATION STORAGE AND PROCESSING							PF00270.30(DEAD:DEAD/DEAH box helicase); PF00271.32(Helicase_C:Helicase conserved C-terminal domain); PF04851.16(ResIII:Type III restriction enzyme, res subunit)			WP_169046801.1(DEAD/DEAH box helicase [Aeromonas salmonicida])	sp|P25888|RHLE_ECOLI(ATP-dependent RNA helicase RhlE OS=Escherichia coli (strain K12) OX=83333 GN=rhlE PE=1 SV=3)
HED66_RS11035	2153	2482	2017	99	137	143	99.91	127.29	97.58	2.52	4.22	3.86	108.26	3.53333	-3.00012	8.228e-32	9.82337e-31	yes	down	HED66_RS11035	ketoacyl-ACP synthase III	NZ_CP051883.1	2471939	2473027	+	COG0332(S:Function unknown)	COG0332(-)	POORLY CHARACTERIZED	K00648	fabH	3-oxoacyl-[acyl-carrier-protein] synthase III [EC:2.3.1.180]	map00061(Fatty acid biosynthesis)	Metabolism	Lipid metabolism	PF08541.11(ACP_syn_III_C:3-Oxoacyl-[acyl-carrier-protein (ACP)] synthase III C terminal); PF08545.11(ACP_syn_III:3-Oxoacyl-[acyl-carrier-protein (ACP)] synthase III); PF00108.24(Thiolase_N:Thiolase, N-terminal domain)	GO:0006633(biological_process:fatty acid biosynthetic process); GO:0005737(cellular_component:cytoplasm); GO:0004315(molecular_function:3-oxoacyl-[acyl-carrier-protein] synthase activity); GO:0033818(molecular_function:beta-ketoacyl-acyl-carrier-protein synthase III activity)	GO:0110165;GO:0009987;GO:0003824;GO:0008152	WP_169046661.1(beta-ketoacyl-ACP synthase 3 [Aeromonas salmonicida])	sp|Q9KLJ3|FABH2_VIBCH(3-oxoacyl-[acyl-carrier-protein] synthase 3 protein 2 OS=Vibrio cholerae serotype O1 (strain ATCC 39315 / El Tor Inaba N16961) OX=243277 GN=fabH2 PE=1 SV=2)
HED66_RS17490	108423	101777	124875	4099	5444	5547	22687.6	23610	26143.1	411.14	669.3	647.18	24146.9	575.873	-3.36509	8.50484e-32	1.01245e-30	yes	down	rplQ	50S ribosomal protein L17	NZ_CP051883.1	3827905	3828288	+	COG0203(J:Translation, ribosomal structure and biogenesis)	COG0203(50S ribosomal protein l17)	INFORMATION STORAGE AND PROCESSING							PF01196.20(Ribosomal_L17:Ribosomal protein L17)	GO:0003735(molecular_function:structural constituent of ribosome); GO:0006412(biological_process:translation); GO:0005840(cellular_component:ribosome)	GO:0005198;GO:0110165;GO:0009987;GO:0008152	ALX34636.1(hypothetical protein AI20_22085 [Aeromonas hydrophila YL17])	sp|A0KF46|RL17_AERHH(50S ribosomal protein L17 OS=Aeromonas hydrophila subsp. hydrophila (strain ATCC 7966 / DSM 30187 / JCM 1027 / KCTC 2358 / NCIMB 9240) OX=380703 GN=rplQ PE=3 SV=1)
HED66_RS15650	25	18	19	132	135	154	22.12	17.66	15.68	42.54	55.02	71.09	18.4867	56.2167	3.94609	8.62362e-32	1.02362e-30	yes	up	HED66_RS15650	hypothetical protein	NZ_CP051883.1	3450694	3450503	-	ENOG410Z31B(S:Function unknown)	ENOG410Z31B(-)	POORLY CHARACTERIZED								GO:0016021(cellular_component:integral component of membrane)	GO:0110165	WP_005320579.1(MULTISPECIES: hypothetical protein [Aeromonas])
HED66_RS12340	31440	33375	32694	1459	2063	2515	4616.03	5427.8	4872.93	107.71	185.88	208.99	4972.25	167.527	-2.91719	8.68887e-32	1.02616e-30	yes	down	rpsF	30S ribosomal protein S6	NZ_CP051883.1	2746324	2745935	-	COG0360(J:Translation, ribosomal structure and biogenesis)	COG0360(Binds together with S18 to 16S ribosomal RNA (By similarity))	INFORMATION STORAGE AND PROCESSING	K02990	rpsF	small subunit ribosomal protein S6	map03010(Ribosome)	Genetic Information Processing	Translation	PF01250.18(Ribosomal_S6:Ribosomal protein S6)	GO:0003735(molecular_function:structural constituent of ribosome); GO:0006412(biological_process:translation); GO:0005840(cellular_component:ribosome); GO:0019843(molecular_function:rRNA binding)	GO:0005488;GO:0005198;GO:0110165;GO:0009987;GO:0008152	WP_005313395.1(MULTISPECIES: 30S ribosomal protein S6 [Aeromonas])	sp|A4SIZ7|RS6_AERS4(30S ribosomal protein S6 OS=Aeromonas salmonicida (strain A449) OX=382245 GN=rpsF PE=3 SV=1)
HED66_RS19920	529	436	206	962	1354	1611	28	25.51	11.35	27.77	47.35	49.54	21.62	41.5533	2.95011	8.69501e-32	1.02616e-30	yes	up	rpoS	RNA polymerase sigma factor RpoS	NZ_CP051883.1	4329590	4330573	+	COG0568(O:Posttranslational modification, protein turnover, chaperones)	COG0568(Catalyzes the methyl esterification of L-isoaspartyl residues in peptides and proteins that result from spontaneous decomposition of normal L-aspartyl and L-asparaginyl residues. It plays a role in the repair and or degradation of damaged proteins (By similarity))	CELLULAR PROCESSES AND SIGNALING	K03087	rpoS	RNA polymerase nonessential primary-like sigma factor	map02026(Biofilm formation - Escherichia coli); map05111(Biofilm formation - Vibrio cholerae)	Cellular Processes;Cellular Processes	Cellular community - prokaryotes;Cellular community - prokaryotes	PF04542.15(Sigma70_r2:Sigma-70 region 2); PF04539.17(Sigma70_r3:Sigma-70 region 3); PF04545.17(Sigma70_r4:Sigma-70, region 4); PF00140.21(Sigma70_r1_2:Sigma-70 factor, region 1.2)	GO:0003700(molecular_function:transcription factor activity, sequence-specific DNA binding); GO:0001123(biological_process:transcription initiation from bacterial-type RNA polymerase promoter); GO:0003677(molecular_function:DNA binding); GO:0005737(cellular_component:cytoplasm); GO:0016987(molecular_function:sigma factor activity)	GO:0005488;GO:0110165;GO:0140110;GO:0009987;GO:0008152	WP_017411567.1(MULTISPECIES: RNA polymerase sigma factor RpoS [Aeromonas])	sp|P35540|RPOS_SHIFL(RNA polymerase sigma factor RpoS OS=Shigella flexneri OX=623 GN=rpoS PE=3 SV=3)
HED66_RS00340	20492	20356	23793	754	965	858	2144.61	2357.73	2555.64	41.1	64.01	51.41	2352.66	52.1733	-3.51914	8.95038e-32	1.05327e-30	yes	down	efp	elongation factor P	NZ_CP051883.1	70882	70316	-	COG0231(J:Translation, ribosomal structure and biogenesis)	COG0231(Involved in peptide bond synthesis. Stimulates efficient translation and peptide-bond synthesis on native or reconstituted 70S ribosomes in vitro. Probably functions indirectly by altering the affinity of the ribosome for aminoacyl-tRNA, thus increasing their reactivity as acceptors for peptidyl transferase (By similarity))	INFORMATION STORAGE AND PROCESSING	K02356	efp	elongation factor P				PF08207.13(EFP_N:Elongation factor P (EF-P) KOW-like domain); PF09285.12(Elong-fact-P_C:Elongation factor P, C-terminal); PF01132.21(EFP:Elongation factor P (EF-P) OB domain)	GO:0005737(cellular_component:cytoplasm); GO:0003746(molecular_function:translation elongation factor activity)	GO:0045182;GO:0110165;GO:0005488	WP_005317282.1(elongation factor P [Aeromonas salmonicida])	sp|A4SJY6|EFP_AERS4(Elongation factor P OS=Aeromonas salmonicida (strain A449) OX=382245 GN=efp PE=3 SV=1)
HED66_RS10330	179	89	125	517	541	842	7.13	3.92	5.2	11.36	14.39	19.55	5.41667	15.1	3.40729	1.01462e-31	1.19059e-30	yes	up	HED66_RS10330	patatin-like phospholipase family protein	NZ_CP051883.1	2315014	2316159	+	COG1752(S:Function unknown)	COG1752(Hydrolase)	POORLY CHARACTERIZED	K07001		NTE family protein				PF01734.23(Patatin:Patatin-like phospholipase)	GO:0016787(molecular_function:hydrolase activity); GO:0016042(biological_process:lipid catabolic process)	GO:0003824;GO:0008152	WP_005312124.1(patatin-like phospholipase family protein [Aeromonas salmonicida])
HED66_RS03360	1589	742	873	14799	9662	7885	44.79	23.1	25.78	232.7	183.69	130.05	31.2233	182.147	4.64161	1.07122e-31	1.25342e-30	yes	up	HED66_RS03360	hypothetical protein	NZ_CP051883.1	737175	735628	-										PF01926.24(MMR_HSR1:50S ribosome-binding GTPase); PF03193.17(RsgA_GTPase:RsgA GTPase)			WP_169045882.1(hypothetical protein [Aeromonas salmonicida])
HED66_RS14140	1436	769	645	2296	3079	4802	66.64	39.44	31.21	58.45	94.92	129.71	45.7633	94.36	2.99288	1.14681e-31	1.33805e-30	yes	up	HED66_RS14140	DUF3103 family protein	NZ_CP051883.1	3111184	3112248	+	ENOG4110IMC(S:Function unknown)	ENOG4110IMC(Protein of unknown function (DUF3103))	POORLY CHARACTERIZED							PF11301.9(DUF3103:Protein of unknown function (DUF3103))			WP_169046926.1(DUF3103 family protein [Aeromonas salmonicida])
HED66_RS00010	871	920	723	20	31	58	146.29	171.22	122.64	1.66	3.15	5.48	146.717	3.43	-3.44475	1.21262e-31	1.41083e-30	yes	down	rbfA	30S ribosome-binding factor RbfA	NZ_CP051883.1	1428	1862	+	COG0858(J:Translation, ribosomal structure and biogenesis)	COG0858(Associates with free 30S ribosomal subunits (but not with 30S subunits that are part of 70S ribosomes or polysomes). Essential for efficient processing of 16S rRNA. May interact with the 5'-terminal helix region of 16S rRNA (By similarity))	INFORMATION STORAGE AND PROCESSING	K02834	rbfA	ribosome-binding factor A				PF02033.19(RBFA:Ribosome-binding factor A)	GO:0005737(cellular_component:cytoplasm); GO:0030490(biological_process:maturation of SSU-rRNA)	GO:0110165;GO:0009987;GO:0008152	WP_005317518.1(MULTISPECIES: 30S ribosome-binding factor RbfA [Aeromonas])	sp|A4SJR6|RBFA_AERS4(Ribosome-binding factor A OS=Aeromonas salmonicida (strain A449) OX=382245 GN=rbfA PE=3 SV=1)
sRNA0345	83	42	53	898	827	437	2156.48	1200.79	1206.82	4526.5	5604.7	4346.33	1521.36	4825.84	4.889	1.4347e-31	1.66449e-30	yes	up
HED66_RS13450	3550	3729	1520	113	127	143	366.18	425.67	160.98	6.08	8.31	8.45	317.61	7.61333	-3.29147	2.02139e-31	2.33855e-30	yes	down	HED66_RS13450	sugar O-acetyltransferase	NZ_CP051883.1	2972341	2971742	-	COG0110(S:Function unknown)	COG0110(Histidine acid phosphatase)	POORLY CHARACTERIZED	K00661	maa	maltose O-acetyltransferase [EC:2.3.1.79]				PF12464.9(Mac:Maltose acetyltransferase); PF00132.25(Hexapep:Bacterial transferase hexapeptide (six repeats)); PF14602.7(Hexapep_2:Hexapeptide repeat of succinyl-transferase)			WP_169046871.1(sugar O-acetyltransferase [Aeromonas salmonicida])	sp|P37515|MAA_BACSU(Probable maltose O-acetyltransferase OS=Bacillus subtilis (strain 168) OX=224308 GN=maa PE=3 SV=1)
HED66_RS07700	7773	8171	7373	358	543	551	197.68	229.54	196.61	5.09	9.34	8.21	207.943	7.54667	-2.88172	2.08407e-31	2.40429e-30	yes	down	secD	protein translocase subunit SecD	NZ_CP051883.1	1720100	1718247	-	COG0342(P:Inorganic ion transport and metabolism)	COG0342(Rhodanese domain protein)	METABOLISM	K03072	secD	preprotein translocase subunit SecD	map03070(Bacterial secretion system); map03060(Protein export)	Environmental Information Processing;Genetic Information Processing	Membrane transport;Folding, sorting and degradation	PF13721.7(SecD-TM1:SecD export protein N-terminal TM region); PF02355.17(SecD_SecF:Protein export membrane protein); PF03176.16(MMPL:MMPL family); PF07549.15(Sec_GG:SecD/SecF GG Motif)	GO:0015450(molecular_function:P-P-bond-hydrolysis-driven protein transmembrane transporter activity); GO:0016021(cellular_component:integral component of membrane); GO:0043952(biological_process:protein transport by the Sec complex); GO:0065002(biological_process:intracellular protein transmembrane transport); GO:0005886(cellular_component:plasma membrane); GO:0006605(biological_process:protein t…	GO:0051179;GO:0110165;GO:0005215;GO:0009987	WP_111589382.1(MULTISPECIES: protein translocase subunit SecD [Aeromonas])	sp|E9RGS3|SECD_VIBAL(Protein translocase subunit SecD OS=Vibrio alginolyticus OX=663 GN=secD PE=1 SV=1)
HED66_RS08745	3430	2866	2240	188	239	278	160.2	147.95	109.07	4.82	7.41	7.56	139.073	6.59667	-2.43341	2.15844e-31	2.48311e-30	yes	down	mltB	lytic murein transglycosylase B	NZ_CP051883.1	1957216	1958304	+	COG2951(S:Function unknown)	COG2951(ABC transporter, ATP-binding protein)	POORLY CHARACTERIZED	K08305	mltB	membrane-bound lytic murein transglycosylase B [EC:4.2.2.-]				PF13406.7(SLT_2:Transglycosylase SLT domain); PF01464.21(SLT:Transglycosylase SLT domain)	GO:0016829(molecular_function:lyase activity); GO:0016798(molecular_function:hydrolase activity, acting on glycosyl bonds); GO:0008152(biological_process:metabolic process)	GO:0003824;GO:0008152	WP_169046437.1(lytic murein transglycosylase B [Aeromonas salmonicida])	sp|P41052|MLTB_ECOLI(Membrane-bound lytic murein transglycosylase B OS=Escherichia coli (strain K12) OX=83333 GN=mltB PE=1 SV=1)
HED66_RS09660	460	441	393	6	8	12	218.69	232.41	179.58	1.18	1.96	3.07	210.227	2.07	-4.52399	2.27527e-31	2.61021e-30	yes	down	HED66_RS09660	DUF3297 family protein	NZ_CP051883.1	2159166	2159423	+	ENOG411274W(S:Function unknown)	ENOG411274W(Protein of unknown function (DUF3297))	POORLY CHARACTERIZED							PF11730.9(DUF3297:Protein of unknown function (DUF3297))	GO:0004601(molecular_function:peroxidase activity)	GO:0016209;GO:0003824	WP_005312504.1(MULTISPECIES: DUF3297 family protein [Aeromonas])
HED66_RS17835	1546	1470	768	54	74	86	88.59	93.12	45.75	1.68	2.79	2.86	75.82	2.44333	-2.95573	2.39448e-31	2.73931e-30	yes	down	mreC	rod shape-determining protein MreC	NZ_CP051883.1	3900475	3901365	+	COG1792(M:Cell wall/membrane/envelope biogenesis)	COG1792(regulation of cell shape)	CELLULAR PROCESSES AND SIGNALING	K03570	mreC	rod shape-determining protein MreC				PF04085.15(MreC:rod shape-determining protein MreC)	GO:0008360(biological_process:regulation of cell shape)	GO:0065007	WP_017412500.1(rod shape-determining protein MreC [Aeromonas salmonicida])	sp|P16926|MREC_ECOLI(Cell shape-determining protein MreC OS=Escherichia coli (strain K12) OX=83333 GN=mreC PE=1 SV=1)
HED66_RS14565	59855	57417	66379	2429	2719	2631	13221.1	14061.4	14633.3	255.06	350.23	323.23	13971.9	309.507	-3.42028	2.42806e-31	2.77001e-30	yes	down	rplL	50S ribosomal protein L7/L12	NZ_CP051883.1	3214147	3213785	-	COG0222(J:Translation, ribosomal structure and biogenesis)	COG0222(Seems to be the binding site for several of the factors involved in protein synthesis and appears to be essential for accurate translation (By similarity))	INFORMATION STORAGE AND PROCESSING	K02935	rplL	large subunit ribosomal protein L7/L12	map03010(Ribosome)	Genetic Information Processing	Translation	PF00542.20(Ribosomal_L12:Ribosomal protein L7/L12 C-terminal domain); PF16320.6(Ribosomal_L12_N:Ribosomal protein L7/L12 dimerisation domain)	GO:0003735(molecular_function:structural constituent of ribosome); GO:0006412(biological_process:translation); GO:0005840(cellular_component:ribosome)	GO:0005198;GO:0110165;GO:0009987;GO:0008152	WP_005318565.1(MULTISPECIES: 50S ribosomal protein L7/L12 [Aeromonas])	sp|A4SHU8|RL7_AERS4(50S ribosomal protein L7/L12 OS=Aeromonas salmonicida (strain A449) OX=382245 GN=rplL PE=3 SV=1)
HED66_RS02250	247	152	158	805	1165	817	6.13	4.16	4.11	11.17	19.54	11.87	4.8	14.1933	3.53114	2.59696e-31	2.95449e-30	yes	up	HED66_RS02250	ABC transporter substrate-binding protein	NZ_CP051883.1	499917	498055	-	COG4166(E:Amino acid transport and metabolism)	COG4166(peptide transport)	METABOLISM	K13893	yejA	microcin C transport system substrate-binding protein	map02010(ABC transporters)	Environmental Information Processing	Membrane transport	PF00496.23(SBP_bac_5:Bacterial extracellular solute-binding proteins, family 5 Middle)			WP_169045760.1(ABC transporter substrate-binding protein [Aeromonas salmonicida])	sp|Q8YC41|Y3691_BRUME(Putative binding protein BMEII0691 OS=Brucella melitensis biotype 1 (strain 16M / ATCC 23456 / NCTC 10094) OX=224914 GN=BMEII0691 PE=3 SV=1)
HED66_RS15725	1107	1343	791	41	59	81	37.86	50.75	28.3	0.78	1.35	1.62	38.97	1.25	-3.02695	2.82392e-31	3.20382e-30	yes	down	HED66_RS15725	transposase	NZ_CP051883.1	3464111	3462885	-	COG0814(S:Function unknown)	COG0814(-)	POORLY CHARACTERIZED	K03835	mtr	tryptophan-specific transport protein				PF03222.14(Trp_Tyr_perm:Tryptophan/tyrosine permease family)	GO:0005887(cellular_component:integral component of plasma membrane); GO:0015173(molecular_function:aromatic amino acid transmembrane transporter activity)	GO:0005215;GO:0110165	WP_059113627.1(transposase [Aeromonas salmonicida])	sp|P44614|MTR_HAEIN(Tryptophan-specific transport protein OS=Haemophilus influenzae (strain ATCC 51907 / DSM 11121 / KW20 / Rd) OX=71421 GN=mtr PE=3 SV=1)
HED66_RS03015	2599	2240	1609	26732	17296	12780	34.39	32.74	22.4	200.13	156.35	99.4	29.8433	151.96	4.45347	2.88107e-31	3.25966e-30	yes	up	HED66_RS03015	hypothetical protein	NZ_CP051883.1	647347	644276	-	ENOG4112BC4(S:Function unknown); ENOG4111VWB(S:Function unknown)	ENOG4112BC4(-); ENOG4111VWB(-)	POORLY CHARACTERIZED;POORLY CHARACTERIZED							PF00149.29(Metallophos:Calcineurin-like phosphoesterase); PF12850.8(Metallophos_2:Calcineurin-like phosphoesterase superfamily domain); PF13173.7(AAA_14:AAA domain); PF01637.19(ATPase_2:ATPase domain predominantly from Archaea)	GO:0016787(molecular_function:hydrolase activity)	GO:0003824	WP_169045846.1(metallophosphoesterase [Aeromonas salmonicida])
HED66_RS00150	1700	1426	1046	83	104	126	133.87	124.2	85.13	3.48	5.3	5.72	114.4	4.83333	-2.56991	2.92605e-31	3.30145e-30	yes	down	HED66_RS00150	thioredoxin fold domain-containing protein	NZ_CP051883.1	34176	34892	+	COG1651(O:Posttranslational modification, protein turnover, chaperones)	COG1651(Thiol disulfide interchange protein)	CELLULAR PROCESSES AND SIGNALING	K03981	dsbC	thiol:disulfide interchange protein DsbC [EC:5.3.4.1]				PF10411.10(DsbC_N:Disulfide bond isomerase protein N-terminus); PF13098.7(Thioredoxin_2:Thioredoxin-like domain)	GO:0042597(cellular_component:periplasmic space)	GO:0110165	WP_169045547.1(thioredoxin fold domain-containing protein [Aeromonas salmonicida])	sp|P0AEG7|DSBC_ECO57(Thiol:disulfide interchange protein DsbC OS=Escherichia coli O157:H7 OX=83334 GN=dsbC PE=3 SV=1)
HED66_RS20605	17	20	12	77	118	165	0.84	1.09	0.62	2.07	3.85	4.72	0.85	3.54667	4.00426	3.25134e-31	3.65843e-30	yes	up	HED66_RS20605	ABC transporter permease subunit	NZ_CP051883.1	4487340	4488383	+	COG4239(P:Inorganic ion transport and metabolism)	COG4239(microcin transport)	METABOLISM	K13895	yejE	microcin C transport system permease protein	map02010(ABC transporters)	Environmental Information Processing	Membrane transport	PF00528.23(BPD_transp_1:Binding-protein-dependent transport system inner membrane component)	GO:0016021(cellular_component:integral component of membrane); GO:0055085(biological_process:transmembrane transport); GO:0005886(cellular_component:plasma membrane)	GO:0009987;GO:0051179;GO:0110165	WP_021139795.1(ABC transporter permease subunit [Aeromonas salmonicida])	sp|P33915|YEJE_ECOLI(Inner membrane ABC transporter permease protein YejE OS=Escherichia coli (strain K12) OX=83333 GN=yejE PE=1 SV=1)
HED66_RS15310	11159	10820	15889	269	400	272	3640.55	3914.73	5076.64	39.06	71.7	48.48	4210.64	53.08	-4.2188	3.33726e-31	3.74485e-30	yes	down	rpmE	50S ribosomal protein L31	NZ_CP051883.1	3371643	3371428	-	COG0254(T:Signal transduction mechanisms)	COG0254(Histidine kinase)	CELLULAR PROCESSES AND SIGNALING	K02909	rpmE	large subunit ribosomal protein L31	map03010(Ribosome)	Genetic Information Processing	Translation	PF01197.19(Ribosomal_L31:Ribosomal protein L31)	GO:0003735(molecular_function:structural constituent of ribosome); GO:0019843(molecular_function:rRNA binding); GO:0046872(molecular_function:metal ion binding); GO:0005840(cellular_component:ribosome); GO:0006412(biological_process:translation)	GO:0005488;GO:0005198;GO:0110165;GO:0009987;GO:0008152	WP_005318234.1(MULTISPECIES: 50S ribosomal protein L31 [Aeromonas])	sp|A4SHF6|RL31_AERS4(50S ribosomal protein L31 OS=Aeromonas salmonicida (strain A449) OX=382245 GN=rpmE PE=3 SV=1)
HED66_RS15480	524	497	493	11	13	16	44.98	47.19	43.65	0.5	0.72	0.79	45.2733	0.67	-4.12721	3.40343e-31	3.80869e-30	yes	down	pyrE	orotate phosphoribosyltransferase	NZ_CP051883.1	3409788	3409135	-	COG0461(F:Nucleotide transport and metabolism)	COG0461(orotate phosphoribosyltransferase activity)	METABOLISM	K00762	pyrE	orotate phosphoribosyltransferase [EC:2.4.2.10]	map00240(Pyrimidine metabolism)	Metabolism	Nucleotide metabolism	PF00156.28(Pribosyltran:Phosphoribosyl transferase domain)	GO:0044205(biological_process:'de novo' UMP biosynthetic process); GO:0000287(molecular_function:magnesium ion binding); GO:0009116(biological_process:nucleoside metabolic process); GO:0004588(molecular_function:orotate phosphoribosyltransferase activity)	GO:0003824;GO:0009987;GO:0008152;GO:0005488	WP_058395167.1(orotate phosphoribosyltransferase [Aeromonas salmonicida])	sp|A4SHC9|PYRE_AERS4(Orotate phosphoribosyltransferase OS=Aeromonas salmonicida (strain A449) OX=382245 GN=pyrE PE=3 SV=1)
HED66_RS14900	19	11	12	80	124	137	0.91	0.59	0.6	2.11	3.96	3.84	0.7	3.30333	4.17487	3.63021e-31	4.05144e-30	yes	up	mglC	galactose/methyl galactoside ABC transporter permease MglC	NZ_CP051883.1	3281485	3280475	-	COG4211(G:Carbohydrate transport and metabolism)	COG4211(permease protein)	METABOLISM	K10541	mglC	methyl-galactoside transport system permease protein	map02010(ABC transporters)	Environmental Information Processing	Membrane transport	PF02653.17(BPD_transp_2:Branched-chain amino acid transport system / permease component)	GO:0022857(molecular_function:transmembrane transporter activity); GO:0005886(cellular_component:plasma membrane); GO:0016021(cellular_component:integral component of membrane); GO:0008643(biological_process:carbohydrate transport)	GO:0005215;GO:0051179;GO:0110165	WP_017412477.1(MULTISPECIES: galactose/methyl galactoside ABC transporter permease MglC [Aeromonas])	sp|P44885|MGLC_HAEIN(Galactoside transport system permease protein MglC OS=Haemophilus influenzae (strain ATCC 51907 / DSM 11121 / KW20 / Rd) OX=71421 GN=mglC PE=3 SV=1)
HED66_RS16580	165	115	94	379	579	479	60.27	46.58	33.44	60.36	114.05	95.14	46.7633	89.85	3.1401	4.11769e-31	4.58302e-30	yes	up	HED66_RS16580	hypothetical protein	NZ_CP051883.1	3655002	3654811	-													WP_169047162.1(hypothetical protein [Aeromonas salmonicida])
HED66_RS01195	333	214	176	702	787	847	131.99	94.05	67.66	119.5	165.95	181.99	97.9	155.813	2.90192	4.43638e-31	4.92438e-30	yes	up	HED66_RS01195	DUF2498 family protein	NZ_CP051883.1	261620	261372	-	ENOG4111PJF(S:Function unknown)	ENOG4111PJF(Protein of unknown function (DUF2498))	POORLY CHARACTERIZED							PF10692.10(DUF2498:Protein of unknown function (DUF2498))			WP_098984710.1(MULTISPECIES: DUF2498 family protein [Aeromonas])	sp|P0AB63|YCIN_ECO57(Protein YciN OS=Escherichia coli O157:H7 OX=83334 GN=yciN PE=4 SV=1)
HED66_RS07715	1338	1515	830	30	63	84	64.75	81.03	41.85	0.79	2.02	2.36	62.5433	1.72333	-3.25514	4.59917e-31	5.09132e-30	yes	down	queA	tRNA preQ1(34) S-adenosylmethionine ribosyltransferase-isomerase QueA	NZ_CP051883.1	1722780	1721713	-	COG0809(J:Translation, ribosomal structure and biogenesis)	COG0809(Transfers and isomerizes the ribose moiety from AdoMet to the 7-aminomethyl group of 7-deazaguanine (preQ1-tRNA) to give epoxyqueuosine (oQ-tRNA) (By similarity))	INFORMATION STORAGE AND PROCESSING	K07568	queA	S-adenosylmethionine:tRNA ribosyltransferase-isomerase [EC:2.4.99.17]				PF02547.16(Queuosine_synth:Queuosine biosynthesis protein)	GO:0005737(cellular_component:cytoplasm); GO:0008616(biological_process:queuosine biosynthetic process); GO:0016740(molecular_function:transferase activity); GO:0016853(molecular_function:isomerase activity)	GO:0110165;GO:0009987;GO:0003824;GO:0008152	WP_059112294.1(tRNA preQ1(34) S-adenosylmethionine ribosyltransferase-isomerase QueA [Aeromonas salmonicida])	sp|A4SP27|QUEA_AERS4(S-adenosylmethionine:tRNA ribosyltransferase-isomerase OS=Aeromonas salmonicida (strain A449) OX=382245 GN=queA PE=3 SV=1)
HED66_RS06800	1585	1257	1070	2618	3304	3628	121.47	106.55	84.8	107.11	164.11	160.45	104.273	143.89	2.45735	4.67745e-31	5.16405e-30	yes	up	HED66_RS06800	succinate dehydrogenase iron-sulfur subunit	NZ_CP051883.1	1522250	1521534	-	COG0479(C:Energy production and conversion)	COG0479(2-oxoglutarate dehydrogenase, E1)	METABOLISM	K00240	sdhB	succinate dehydrogenase / fumarate reductase, iron-sulfur subunit [EC:1.3.5.1 1.3.5.4]	map00020(Citrate cycle (TCA cycle)); map00720(Carbon fixation pathways in prokaryotes); map00190(Oxidative phosphorylation); map00650(Butanoate metabolism)	Metabolism;Metabolism;Metabolism;Metabolism	Carbohydrate metabolism;Energy metabolism;Energy metabolism;Carbohydrate metabolism	PF13085.7(Fer2_3:2Fe-2S iron-sulfur cluster binding domain); PF13534.7(Fer4_17:4Fe-4S dicluster domain); PF13237.7(Fer4_10:4Fe-4S dicluster domain); PF13183.7(Fer4_8:4Fe-4S dicluster domain); PF12838.8(Fer4_7:4Fe-4S dicluster domain); PF13187.7(Fer4_9:4Fe-4S dicluster domain)	GO:0016491(molecular_function:oxidoreductase activity); GO:0051538(molecular_function:3 iron, 4 sulfur cluster binding); GO:0051539(molecular_function:4 iron, 4 sulfur cluster binding); GO:0051537(molecular_function:2 iron, 2 sulfur cluster binding); GO:0006099(biological_process:tricarboxylic acid cycle); GO:0008177(molecular_function:succinate dehydrogenase (ubiquinone) activity); GO:0046872(mo…	GO:0003824;GO:0005488;GO:0008152	WP_005310899.1(MULTISPECIES: succinate dehydrogenase iron-sulfur subunit [Aeromonas])	sp|Q8ZQU2|SDHB_SALTY(Succinate dehydrogenase iron-sulfur subunit OS=Salmonella typhimurium (strain LT2 / SGSC1412 / ATCC 700720) OX=99287 GN=sdhB PE=3 SV=2)
HED66_RS09510	694	305	728	10570	7053	6779	94.78	46.13	101.2	731.98	595.7	525.44	80.7033	617.707	5.01329	5.18577e-31	5.70991e-30	yes	up	HED66_RS09510	YeeE/YedE family protein	NZ_CP051883.1	2128483	2128037	-	COG2391(S:Function unknown)	COG2391(YeeE YedE family protein)	POORLY CHARACTERIZED	K07112		uncharacterized protein				PF04143.15(Sulf_transp:Sulphur transport)			WP_169046518.1(YeeE/YedE family protein [Aeromonas salmonicida])	sp|Q87AD3|Y1893_XYLFT(UPF0394 membrane protein PD_1893 OS=Xylella fastidiosa (strain Temecula1 / ATCC 700964) OX=183190 GN=PD_1893 PE=3 SV=1)
sRNA0086	295	254	217	2110	1694	1299	486.28	464.11	324.42	1099.24	1141.37	1067.89	424.937	1102.83	3.99746	5.32972e-31	5.85272e-30	yes	up
HED66_RS07165	85	57	65	248	329	320	5.49	4.07	4.35	8.64	13.9	11.96	4.63667	11.5	3.28024	5.57303e-31	6.10358e-30	yes	up	HED66_RS07165	phenylalanine 4-monooxygenase	NZ_CP051883.1	1601878	1601084	-	COG3186(E:Amino acid transport and metabolism)	COG3186(oxidoreductase activity, acting on paired donors, with incorporation or reduction of molecular oxygen, reduced pteridine as one donor, and incorporation of one atom of oxygen)	METABOLISM	K00500	phhA	phenylalanine-4-hydroxylase [EC:1.14.16.1]	map00400(Phenylalanine, tyrosine and tryptophan biosynthesis); map00360(Phenylalanine metabolism); map00790(Folate biosynthesis)	Metabolism;Metabolism;Metabolism	Amino acid metabolism;Amino acid metabolism;Metabolism of cofactors and vitamins	PF00351.22(Biopterin_H:Biopterin-dependent aromatic amino acid hydroxylase)	GO:0005506(molecular_function:iron ion binding); GO:0004505(molecular_function:phenylalanine 4-monooxygenase activity); GO:0006559(biological_process:L-phenylalanine catabolic process)	GO:0005488;GO:0009987;GO:0003824;GO:0008152	WP_159166208.1(MULTISPECIES: phenylalanine 4-monooxygenase [Aeromonas])	sp|P43334|PH4H_PSEAE(Phenylalanine-4-hydroxylase OS=Pseudomonas aeruginosa (strain ATCC 15692 / DSM 22644 / CIP 104116 / JCM 14847 / LMG 12228 / 1C / PRS 101 / PAO1) OX=208964 GN=phhA PE=3 SV=2)
HED66_RS03070	1528	944	870	39	38	79	31.43	21.45	18.79	0.45	0.53	0.95	23.89	0.643333	-3.28583	6.42415e-31	7.01701e-30	yes	down	feoB	Fe(2+) transporter permease subunit FeoB	NZ_CP051883.1	656438	658708	+	COG0370(P:Inorganic ion transport and metabolism)	COG0370(Ferrous iron transport protein b)	METABOLISM	K04759	feoB	ferrous iron transport protein B				PF02421.19(FeoB_N:Ferrous iron transport protein B); PF07670.15(Gate:Nucleoside recognition); PF01926.24(MMR_HSR1:50S ribosome-binding GTPase); PF07664.13(FeoB_C:Ferrous iron transport protein B C terminus); PF17910.2(FeoB_Cyto:FeoB cytosolic helical domain); PF03193.17(RsgA_GTPase:RsgA GTPase); PF00071.23(Ras:Ras family); PF00009.28(GTP_EFTU:Elongation factor Tu GTP binding domain); PF09439.11(S…			WP_169045851.1(Fe(2+) transporter permease subunit FeoB [Aeromonas salmonicida])	sp|Q5WTE1|FEOB_LEGPL(Fe(2+) transporter FeoB OS=Legionella pneumophila (strain Lens) OX=297245 GN=feoB PE=3 SV=1)
HED66_RS16935	563	218	636	5315	5951	6058	290.11	124.52	313.73	1119.21	1560.83	1677.66	242.787	1452.57	4.71523	6.994e-31	7.61919e-30	yes	up	ydfZ	putative selenium delivery protein YdfZ	NZ_CP051883.1	3726109	3725912	-	ENOG41126WX(S:Function unknown)	ENOG41126WX(selenium-binding protein YdfZ)	POORLY CHARACTERIZED							PF14001.7(YdfZ:YdfZ protein)			WP_169047190.1(putative selenium delivery protein YdfZ [Aeromonas salmonicida])	sp|P64465|YDFZ_ECO57(Putative selenoprotein YdfZ OS=Escherichia coli O157:H7 OX=83334 GN=ydfZ PE=3 SV=1)
HED66_RS10820	551	391	495	2492	2234	2446	66.4	52.16	60.97	154.32	168.53	168.01	59.8433	163.62	3.49323	7.27159e-31	7.90064e-30	yes	up	HED66_RS10820	DNA starvation/stationary phase protection protein	NZ_CP051883.1	2434671	2434204	-	COG0783(C:Energy production and conversion)	COG0783(Catalyzes the reduction of hydroxylamine to form NH(3) and H(2)O (By similarity))	METABOLISM	K04047	dps	starvation-inducible DNA-binding protein				PF00210.25(Ferritin:Ferritin-like domain)	GO:0016722(molecular_function:oxidoreductase activity, oxidizing metal ions); GO:0006879(biological_process:cellular iron ion homeostasis); GO:0004322(molecular_function:ferroxidase activity); GO:0005623(cellular_component:cell); GO:0008199(molecular_function:ferric iron binding); GO:0003677(molecular_function:DNA binding)	GO:0005488;GO:0065007;GO:0009987;GO:0003824	WP_100860823.1(MULTISPECIES: DNA starvation/stationary phase protection protein [Aeromonas])	sp|P45173|Y1349_HAEIN(Uncharacterized protein HI_1349 OS=Haemophilus influenzae (strain ATCC 51907 / DSM 11121 / KW20 / Rd) OX=71421 GN=HI_1349 PE=1 SV=1)
HED66_RS11925	4685	4652	3141	212	361	375	153.99	168.94	108.03	3.87	7.97	7.2	143.653	6.34667	-2.56832	8.2734e-31	8.9654e-30	yes	down	pcnB	polynucleotide adenylyltransferase PcnB	NZ_CP051883.1	2668266	2669741	+	COG0617(J:Translation, ribosomal structure and biogenesis)	COG0617(Catalyzes the addition and repair of the essential 3'- terminal CCA sequence in tRNAs without using a nucleic acid template. Adds these three nucleotides in the order of C, C, and A to the tRNA nucleotide-73, using CTP and ATP as substrates and producing inorganic pyrophosphate)	INFORMATION STORAGE AND PROCESSING	K00970	pcnB	poly(A) polymerase [EC:2.7.7.19]	map03018(RNA degradation)	Genetic Information Processing	Folding, sorting and degradation	PF12626.8(PolyA_pol_arg_C:Polymerase A arginine-rich C-terminus); PF01743.21(PolyA_pol:Poly A polymerase head domain); PF12627.8(PolyA_pol_RNAbd:Probable RNA and SrmB- binding site of polymerase A)	GO:0006378(biological_process:mRNA polyadenylation); GO:0004652(molecular_function:polynucleotide adenylyltransferase activity); GO:0005524(molecular_function:ATP binding); GO:0003723(molecular_function:RNA binding)	GO:0005488;GO:0009987;GO:0003824;GO:0008152	WP_096118391.1(polynucleotide adenylyltransferase PcnB [Aeromonas salmonicida])	sp|P0ABF3|PCNB_ECO57(Poly(A) polymerase I OS=Escherichia coli O157:H7 OX=83334 GN=pcnB PE=3 SV=2)
HED66_RS17470	10311	12171	9914	543	705	707	2348.58	3073.78	2250.51	58.52	93.23	89.44	2557.62	80.3967	-2.90517	1.02814e-30	1.1112e-29	yes	down	rpsM	30S ribosomal protein S13	NZ_CP051883.1	3825426	3825782	+	COG0099(J:Translation, ribosomal structure and biogenesis)	COG0099(Located at the top of the head of the 30S subunit, it contacts several helices of the 16S rRNA. In the 70S ribosome it contacts the 23S rRNA (bridge B1a) and protein L5 of the 50S subunit (bridge B1b), connecting the 2 subunits)	INFORMATION STORAGE AND PROCESSING	K02952	rpsM	small subunit ribosomal protein S13	map03010(Ribosome)	Genetic Information Processing	Translation	PF00416.23(Ribosomal_S13:Ribosomal protein S13/S18)	GO:0003735(molecular_function:structural constituent of ribosome); GO:0000049(molecular_function:tRNA binding); GO:0005840(cellular_component:ribosome); GO:0006412(biological_process:translation); GO:0019843(molecular_function:rRNA binding)	GO:0005488;GO:0005198;GO:0110165;GO:0009987;GO:0008152	WP_005307991.1(MULTISPECIES: 30S ribosomal protein S13 [Aeromonas])	sp|A0KF42|RS13_AERHH(30S ribosomal protein S13 OS=Aeromonas hydrophila subsp. hydrophila (strain ATCC 7966 / DSM 30187 / JCM 1027 / KCTC 2358 / NCIMB 9240) OX=380703 GN=rpsM PE=3 SV=1)
HED66_RS15170	722	692	479	4191	3269	2874	38.31	40.58	26.45	121.24	114.59	88.59	35.1133	108.14	3.71416	1.07438e-30	1.15813e-29	yes	up	HED66_RS15170	glycosyltransferase family 2 protein	NZ_CP051883.1	3344659	3343667	-	ENOG4111NE3(M:Cell wall/membrane/envelope biogenesis); ENOG410ZVME(M:Cell wall/membrane/envelope biogenesis)	ENOG4111NE3(Glycosyl transferase, family 2); ENOG410ZVME(Glycosyl transferase, family 2)	CELLULAR PROCESSES AND SIGNALING;CELLULAR PROCESSES AND SIGNALING							PF00535.27(Glycos_transf_2:Glycosyl transferase family 2); PF13641.7(Glyco_tranf_2_3:Glycosyltransferase like family 2); PF10111.10(Glyco_tranf_2_2:Glycosyltransferase like family 2)			WP_169047022.1(glycosyltransferase [Aeromonas salmonicida])	sp|Q57287|Y1578_HAEIN(Uncharacterized glycosyltransferase HI_1578 OS=Haemophilus influenzae (strain ATCC 51907 / DSM 11121 / KW20 / Rd) OX=71421 GN=HI_1578 PE=3 SV=1)
HED66_RS03530	4867	3976	1865	148	192	232	136.46	123.16	54.79	2.32	3.63	3.81	104.803	3.25333	-3.01123	1.30188e-30	1.3997e-29	yes	down	HED66_RS03530	TerC family protein	NZ_CP051883.1	778829	777294	-	COG0861(P:Inorganic ion transport and metabolism)	COG0861(membrane protein terC)	METABOLISM							PF03741.17(TerC:Integral membrane protein TerC family); PF03471.18(CorC_HlyC:Transporter associated domain); PF00571.29(CBS:CBS domain)	GO:0016021(cellular_component:integral component of membrane); GO:0050660(molecular_function:flavin adenine dinucleotide binding)	GO:0110165;GO:0005488	WP_169045904.1(CBS domain-containing protein [Aeromonas salmonicida])	sp|P0AEC2|YOAE_ECO57(UPF0053 inner membrane protein YoaE OS=Escherichia coli O157:H7 OX=83334 GN=yoaE PE=3 SV=1)
HED66_RS10005	5195	3260	2658	6955	8915	13136	123.55	85.64	66.32	92.65	143.54	183.04	91.8367	139.743	2.54116	1.37765e-30	1.47728e-29	yes	up	HED66_RS10005	NAD-dependent malic enzyme	NZ_CP051883.1	2245283	2243568	-	COG0281(M:Cell wall/membrane/envelope biogenesis)	COG0281(17 kDa surface antigen)	CELLULAR PROCESSES AND SIGNALING	K00027	sfcA	malate dehydrogenase (oxaloacetate-decarboxylating) [EC:1.1.1.38]	map00620(Pyruvate metabolism); map02020(Two-component system)	Metabolism;Environmental Information Processing	Carbohydrate metabolism;Signal transduction	PF03949.16(Malic_M:Malic enzyme, NAD binding domain); PF00390.20(malic:Malic enzyme, N-terminal domain)	GO:0051287(molecular_function:NAD binding); GO:0004471(molecular_function:malate dehydrogenase (decarboxylating) (NAD+) activity); GO:0046872(molecular_function:metal ion binding); GO:0008948(molecular_function:oxaloacetate decarboxylase activity)	GO:0005488;GO:0003824	WP_169046569.1(oxaloacetate-decarboxylating malate dehydrogenase [Aeromonas salmonicida])	sp|A0KHR8|MAO1_AERHH(NAD-dependent malic enzyme OS=Aeromonas hydrophila subsp. hydrophila (strain ATCC 7966 / DSM 30187 / JCM 1027 / KCTC 2358 / NCIMB 9240) OX=380703 GN=maeA PE=3 SV=2)
HED66_RS04380	25	19	16	85	134	147	0.69	0.58	0.46	1.31	2.5	2.38	0.576667	2.06333	3.7622	1.74479e-30	1.86611e-29	yes	up	HED66_RS04380	GGDEF domain-containing protein	NZ_CP051883.1	961945	960302	-	COG2200(T:Signal transduction mechanisms)	COG2200(Diguanylate cyclase phosphodiesterase)	CELLULAR PROCESSES AND SIGNALING							PF00563.21(EAL:EAL domain); PF00990.22(GGDEF:Diguanylate cyclase, GGDEF domain)	GO:0016021(cellular_component:integral component of membrane)	GO:0110165	WP_169045981.1(EAL domain-containing protein [Aeromonas salmonicida])	sp|O34311|YKOW_BACSU(Signaling protein YkoW OS=Bacillus subtilis (strain 168) OX=224308 GN=ykoW PE=3 SV=2)
HED66_RS00505	17	4	6	118	112	137	1.75	0.46	0.64	6.35	7.33	8.09	0.95	7.25667	4.98547	1.75916e-30	1.87659e-29	yes	up	HED66_RS00505	type 4a pilus biogenesis protein PilO	NZ_CP051883.1	108295	108894	+	COG3167(U:Intracellular trafficking, secretion, and vesicular transport)	COG3167(pilus assembly protein pilo)	CELLULAR PROCESSES AND SIGNALING	K02664	pilO	type IV pilus assembly protein PilO				PF04350.14(PilO:Pilus assembly protein, PilO)	GO:0016021(cellular_component:integral component of membrane)	GO:0110165	WP_059168389.1(MULTISPECIES: type 4a pilus biogenesis protein PilO [Aeromonas])
HED66_RS03395	3808	4244	3309	168	278	259	219.09	269.94	197.89	5.25	10.53	8.65	228.973	8.14333	-2.87269	1.8472e-30	1.9654e-29	yes	down	HED66_RS03395	acetyl-CoA carboxylase carboxyltransferase subunit beta	NZ_CP051883.1	745463	746326	+	COG0777(I:Lipid transport and metabolism)	COG0777(Component of the acetyl coenzyme A carboxylase (ACC) complex. Biotin carboxylase (BC) catalyzes the carboxylation of biotin on its carrier protein (BCCP) and then the CO(2) group is transferred by the transcarboxylase to acetyl-CoA to form malonyl- CoA (By similarity))	METABOLISM	K01963	accD	acetyl-CoA carboxylase carboxyl transferase subunit beta [EC:6.4.1.2 2.1.3.15]	map00720(Carbon fixation pathways in prokaryotes); map00640(Propanoate metabolism); map00061(Fatty acid biosynthesis); map00620(Pyruvate metabolism)	Metabolism;Metabolism;Metabolism;Metabolism	Energy metabolism;Carbohydrate metabolism;Lipid metabolism;Carbohydrate metabolism	PF01039.23(Carboxyl_trans:Carboxyl transferase domain); PF17848.2(zf-ACC:Acetyl-coA carboxylase zinc finger domain)	GO:0006633(biological_process:fatty acid biosynthetic process); GO:0009317(cellular_component:acetyl-CoA carboxylase complex); GO:0016743(molecular_function:carboxyl- or carbamoyltransferase activity); GO:0008270(molecular_function:zinc ion binding); GO:0003989(molecular_function:acetyl-CoA carboxylase activity); GO:0005524(molecular_function:ATP binding); GO:2001295(biological_process:malonyl-Co…	GO:0005488;GO:0003824;GO:0008152;GO:0009987;GO:0032991	WP_005310570.1(MULTISPECIES: acetyl-CoA carboxylase carboxyltransferase subunit beta [Aeromonas])	sp|A4SNT7|ACCD_AERS4(Acetyl-coenzyme A carboxylase carboxyl transferase subunit beta OS=Aeromonas salmonicida (strain A449) OX=382245 GN=accD PE=3 SV=1)
HED66_RS17430	14640	18107	13452	814	986	1529	2819.53	3865.33	2601.53	76.07	112.82	164.8	3095.46	117.897	-2.69047	2.35616e-30	2.50045e-29	yes	down	rpsH	30S ribosomal protein S8	NZ_CP051883.1	3821365	3821757	+	COG0096(J:Translation, ribosomal structure and biogenesis)	COG0096(One of the primary rRNA binding proteins, it binds directly to 16S rRNA central domain where it helps coordinate assembly of the platform of the 30S subunit (By similarity))	INFORMATION STORAGE AND PROCESSING	K02994	rpsH	small subunit ribosomal protein S8	map03010(Ribosome)	Genetic Information Processing	Translation	PF00410.20(Ribosomal_S8:Ribosomal protein S8)	GO:0003735(molecular_function:structural constituent of ribosome); GO:0019843(molecular_function:rRNA binding); GO:0006412(biological_process:translation); GO:0005840(cellular_component:ribosome)	GO:0005488;GO:0005198;GO:0110165;GO:0009987;GO:0008152	WP_005307980.1(MULTISPECIES: 30S ribosomal protein S8 [Aeromonas])	sp|A4SSZ2|RS8_AERS4(30S ribosomal protein S8 OS=Aeromonas salmonicida (strain A449) OX=382245 GN=rpsH PE=3 SV=1)
HED66_RS07480	3515	3548	2833	143	171	128	695.44	778.12	562.18	13.67	20.03	14.16	678.58	15.9533	-3.28522	2.50847e-30	2.65523e-29	yes	down	HED66_RS07480	DUF3802 family protein	NZ_CP051883.1	1667906	1668241	+	ENOG411268R(S:Function unknown)	ENOG411268R(type IIA topoisomerase, B subunit)	POORLY CHARACTERIZED							PF12290.9(DUF3802:Protein of unknown function (DUF3802))			WP_005310468.1(DUF3802 family protein [Aeromonas salmonicida])
HED66_RS12965	72	88	28	238	280	421	2.27	3.06	0.92	4.17	5.94	7.76	2.08333	5.95667	3.50664	2.54624e-30	2.68828e-29	yes	up	argH	argininosuccinate lyase	NZ_CP051883.1	2879222	2877837	-	COG0165(E:Amino acid transport and metabolism)	COG0165(argininosuccinate lyase)	METABOLISM	K01755	argH	argininosuccinate lyase [EC:4.3.2.1]	map00220(Arginine biosynthesis); map00250(Alanine, aspartate and glutamate metabolism)	Metabolism;Metabolism	Amino acid metabolism;Amino acid metabolism	PF00206.21(Lyase_1:Lyase); PF14698.7(ASL_C2:Argininosuccinate lyase C-terminal)	GO:0005737(cellular_component:cytoplasm); GO:0042450(biological_process:arginine biosynthetic process via ornithine); GO:0004056(molecular_function:argininosuccinate lyase activity)	GO:0110165;GO:0009987;GO:0003824;GO:0008152	WP_087756558.1(argininosuccinate lyase [Aeromonas salmonicida])	sp|A4SIM6|ARLY_AERS4(Argininosuccinate lyase OS=Aeromonas salmonicida (strain A449) OX=382245 GN=argH PE=3 SV=1)
HED66_RS21120	1051	975	895	26	45	73	148.25	152.32	128.34	1.85	3.91	5.84	142.97	3.86667	-3.26516	2.6629e-30	2.80424e-29	yes	down	nusB	transcription antitermination factor NusB	NZ_CP051883.1	4597267	4597680	+	COG0781(K:Transcription)	COG0781(DNA-dependent transcription, termination)	INFORMATION STORAGE AND PROCESSING	K03625	nusB	transcription antitermination protein NusB				PF01029.19(NusB:NusB family)	GO:0031564(biological_process:transcription antitermination); GO:0003746(molecular_function:translation elongation factor activity); GO:0003723(molecular_function:RNA binding); GO:0006353(biological_process:DNA-templated transcription, termination)	GO:0008152;GO:0005488;GO:0065007;GO:0009987;GO:0045182	WP_005317593.1(MULTISPECIES: transcription antitermination factor NusB [Aeromonas])	sp|A4SJP2|NUSB_AERS4(Transcription antitermination protein NusB OS=Aeromonas salmonicida (strain A449) OX=382245 GN=nusB PE=3 SV=1)
HED66_RS03725	6262	4452	4022	12733	20845	16513	170.67	134.05	114.89	193.77	383.51	263.43	139.87	280.237	2.94853	2.75213e-30	2.8908e-29	yes	up	HED66_RS03725	peptide ABC transporter substrate-binding protein	NZ_CP051883.1	825073	826692	+	COG4166(U:Intracellular trafficking, secretion, and vesicular transport)	COG4166(multiple antibiotic resistance (MarC)-related protein)	CELLULAR PROCESSES AND SIGNALING	K15580	oppA	oligopeptide transport system substrate-binding protein	map02024(Quorum sensing); map02010(ABC transporters); map01501(beta-Lactam resistance)	Cellular Processes;Environmental Information Processing;Human Diseases	Cellular community - prokaryotes;Membrane transport;Drug resistance: antimicrobial	PF00496.23(SBP_bac_5:Bacterial extracellular solute-binding proteins, family 5 Middle)	GO:0043190(cellular_component:ATP-binding cassette (ABC) transporter complex); GO:0055085(biological_process:transmembrane transport)	GO:0009987;GO:0051179;GO:0032991	ATP10142.1(ABC-type transport system periplasmic substrate-binding protein (probable substrate oligopeptide) [Aeromonas salmonicida subsp. pectinolytica 34mel])	sp|P06202|OPPA_SALTY(Periplasmic oligopeptide-binding protein OS=Salmonella typhimurium (strain LT2 / SGSC1412 / ATCC 700720) OX=99287 GN=oppA PE=1 SV=2)
HED66_RS16445	1092	1121	467	17	35	38	672.01	764.7	272.71	4.13	10.63	12.48	569.807	9.08	-3.71364	2.82981e-30	2.96481e-29	yes	down	HED66_RS16445	hypothetical protein	NZ_CP051883.1	3624824	3624663	-													WP_096119800.1(hypothetical protein [Aeromonas salmonicida])
HED66_RS09405	2358	3180	2225	103	163	166	56.45	84.1	55.88	1.38	2.64	2.33	65.4767	2.11667	-3.03845	3.16695e-30	3.30959e-29	yes	down	cyoB	cytochrome o ubiquinol oxidase subunit I	NZ_CP051883.1	2100626	2098650	-	COG0843(C:Energy production and conversion)	COG0843(Cytochrome C oxidase subunit I)	METABOLISM	K02298	cyoB	cytochrome o ubiquinol oxidase subunit I [EC:7.1.1.3]	map00190(Oxidative phosphorylation)	Metabolism	Energy metabolism	PF00115.21(COX1:Cytochrome C and Quinol oxidase polypeptide I)	GO:0004129(molecular_function:cytochrome-c oxidase activity); GO:0020037(molecular_function:heme binding); GO:0016021(cellular_component:integral component of membrane); GO:0009060(biological_process:aerobic respiration); GO:0070469(cellular_component:respiratory chain); GO:0016682(molecular_function:oxidoreductase activity, acting on diphenols and related substances as donors, oxygen as acceptor)	GO:0005488;GO:0009987;GO:0005215;GO:0003824;GO:0008152;GO:0110165	WP_021138023.1(cytochrome o ubiquinol oxidase subunit I [Aeromonas salmonicida])	sp|P0ABJ0|CYOB_ECO57(Cytochrome bo(3) ubiquinol oxidase subunit 1 OS=Escherichia coli O157:H7 OX=83334 GN=cyoB PE=3 SV=1)
HED66_RS10210	33	28	21	91	134	182	0.77	0.72	0.51	1.19	2.12	2.49	0.666667	1.93333	3.44775	3.97997e-30	4.13816e-29	yes	up	HED66_RS10210	family 20 glycosylhydrolase	NZ_CP051883.1	2288656	2290521	+	COG3525(G:Carbohydrate transport and metabolism)	COG3525(BadF BadG BcrA BcrD)	METABOLISM	K12373		hexosaminidase [EC:3.2.1.52]	map00520(Amino sugar and nucleotide sugar metabolism); map00603(Glycosphingolipid biosynthesis - globo and isoglobo series); map00604(Glycosphingolipid biosynthesis - ganglio series); map00511(Other glycan degradation); map00513(Various types of N-glycan biosynthesis); map00531(Glycosaminoglycan degradation); map04142(Lysosome)	Metabolism;Metabolism;Metabolism;Metabolism;Metabolism;Metabolism;Cellular Processes	Carbohydrate metabolism;Glycan biosynthesis and metabolism;Glycan biosynthesis and metabolism;Glycan biosynthesis and metabolism;Glycan biosynthesis and metabolism;Glycan biosynthesis and metabolism;Transport and catabolism	PF00728.23(Glyco_hydro_20:Glycosyl hydrolase family 20, catalytic domain); PF02838.16(Glyco_hydro_20b:Glycosyl hydrolase family 20, domain 2)	GO:0004563(molecular_function:beta-N-acetylhexosaminidase activity); GO:0005975(biological_process:carbohydrate metabolic process)	GO:0003824;GO:0008152	WP_169046594.1(family 20 glycosylhydrolase [Aeromonas salmonicida])	sp|P96155|HEX1_VIBFU(Beta-hexosaminidase OS=Vibrio furnissii OX=29494 GN=exoI PE=1 SV=1)
HED66_RS12915	83	27	40	298	270	540	3.05	1.1	1.54	6.06	6.64	11.57	1.89667	8.09	4.03893	3.97617e-30	4.13816e-29	yes	up	HED66_RS12915	MgtC/SapB family protein	NZ_CP051883.1	2871308	2872570	+	COG3174(S:Function unknown)	COG3174(Membrane)	POORLY CHARACTERIZED							PF13194.7(DUF4010:Domain of unknown function (DUF4010)); PF02308.17(MgtC:MgtC family)			WP_169046821.1(DUF4010 domain-containing protein [Aeromonas salmonicida])	sp|O67688|Y1828_AQUAE(Uncharacterized protein aq_1828 OS=Aquifex aeolicus (strain VF5) OX=224324 GN=aq_1828 PE=4 SV=1)
HED66_RS20510	7268	4413	5531	43593	36201	30499	1437.96	967.82	1097.57	4168.64	4240.05	3372.99	1167.78	3927.23	3.91238	4.0173e-30	4.16642e-29	yes	up	HED66_RS20510	cold-shock protein	NZ_CP051883.1	4465944	4465735	-	COG1278(A:RNA processing and modification)	COG1278(3'-to-5' exoribonuclease specific for small oligoribonucleotides (By similarity))	INFORMATION STORAGE AND PROCESSING	K03704	cspA	cold shock protein				PF00313.23(CSD:'Cold-shock' DNA-binding domain)	GO:0005737(cellular_component:cytoplasm); GO:0003676(molecular_function:nucleic acid binding); GO:0003677(molecular_function:DNA binding)	GO:0005488;GO:0110165	WP_005317918.1(MULTISPECIES: cold-shock protein [Aeromonas])	sp|Q9KN00|CSPA_VIBCH(Cold shock-like protein CspA OS=Vibrio cholerae serotype O1 (strain ATCC 39315 / El Tor Inaba N16961) OX=243277 GN=cspA PE=3 SV=1)
HED66_RS09640	95	74	65	197	272	507	11.61	10.01	8.12	12.36	20.78	35.3	9.91333	22.8133	3.15138	4.0282e-30	4.1672e-29	yes	up	HED66_RS09640	SRPBCC domain-containing protein	NZ_CP051883.1	2156366	2156866	+	ENOG410Y6PN(S:Function unknown)	ENOG410Y6PN(Activator of Hsp90 ATPase homolog 1-like protein)	POORLY CHARACTERIZED							PF08327.12(AHSA1:Activator of Hsp90 ATPase homolog 1-like protein)			WP_021138069.1(MULTISPECIES: SRPBCC domain-containing protein [Aeromonas])
HED66_RS09800	1680	1517	1364	87	87	116	313.81	314.07	256.18	7.92	9.69	12.14	294.687	9.91667	-2.82832	4.38759e-30	4.5276e-29	yes	down	HED66_RS09800	META domain-containing protein	NZ_CP051883.1	2196005	2195607	-	ENOG410XURG(S:Function unknown); ENOG410ZYT4(S:Function unknown)	ENOG410XURG(heat shock protein); ENOG410ZYT4(META domain)	POORLY CHARACTERIZED;POORLY CHARACTERIZED							PF03724.17(META:META domain)			WP_169046553.1(META domain-containing protein [Aeromonas salmonicida])
HED66_RS15550	446	306	223	970	1040	1083	9.01	6.82	4.73	11.01	14.26	12.83	6.85333	12.7	2.89273	5.02143e-30	5.16868e-29	yes	up	HED66_RS15550	EAL domain-containing protein	NZ_CP051883.1	3423825	3426110	+	ENOG410XNMH(C:Energy production and conversion)	ENOG410XNMH(Cytochrome)	METABOLISM							PF00563.21(EAL:EAL domain); PF00990.22(GGDEF:Diguanylate cyclase, GGDEF domain)	GO:0052621(molecular_function:diguanylate cyclase activity); GO:0071111(molecular_function:cyclic-guanylate-specific phosphodiesterase activity)	GO:0003824	WP_111589883.1(EAL domain-containing protein [Aeromonas salmonicida])	sp|Q9I310|Y1727_PSEAE(Uncharacterized signaling protein PA1727 OS=Pseudomonas aeruginosa (strain ATCC 15692 / DSM 22644 / CIP 104116 / JCM 14847 / LMG 12228 / 1C / PRS 101 / PAO1) OX=208964 GN=PA1727 PE=1 SV=1)
HED66_RS08785	940	1026	692	43	54	60	114.89	138.83	86.4	2.7	4.13	4.18	113.373	3.67	-2.92252	5.82474e-30	5.98055e-29	yes	down	fldA	flavodoxin FldA	NZ_CP051883.1	1963836	1964360	+	COG0716(S:Function unknown)	COG0716(LexA regulated protein)	POORLY CHARACTERIZED	K03839	fldA	flavodoxin I				PF00258.26(Flavodoxin_1:Flavodoxin); PF12641.8(Flavodoxin_3:Flavodoxin domain); PF12724.8(Flavodoxin_5:Flavodoxin domain)	GO:0010181(molecular_function:FMN binding); GO:0009055(molecular_function:electron carrier activity)	GO:0003824;GO:0005488	WP_017412672.1(MULTISPECIES: flavodoxin FldA [Aeromonas])	sp|P44562|FLAV_HAEIN(Flavodoxin OS=Haemophilus influenzae (strain ATCC 51907 / DSM 11121 / KW20 / Rd) OX=71421 GN=fldA PE=3 SV=2)
HED66_RS08670	19	24	7	101	133	317	2.36	3.3	0.89	6.43	10.32	22.44	2.18333	13.0633	4.56426	6.20984e-30	6.35395e-29	yes	up	HED66_RS08670	hypothetical protein	NZ_CP051883.1	1941385	1940876	-										PF11993.9(Ribosomal_S4Pg:Ribosomal S4P (gammaproteobacterial))			WP_169046430.1(hypothetical protein [Aeromonas salmonicida])
HED66_RS02575	16609	14419	14260	636	1059	879	1411.45	1355.49	1250.31	28.64	57.94	43	1339.08	43.1933	-2.99332	6.21935e-30	6.35395e-29	yes	down	HED66_RS02575	DUF2057 domain-containing protein	NZ_CP051883.1	571229	570570	-	ENOG410XVZS(S:Function unknown)	ENOG410XVZS(UPF0319 protein)	POORLY CHARACTERIZED	K09909		uncharacterized protein				PF09829.10(DUF2057:Uncharacterized protein conserved in bacteria (DUF2057))			WP_096118242.1(MULTISPECIES: DUF2057 domain-containing protein [Aeromonas])	sp|B7VSR4|Y4081_VIBTL(UPF0319 protein VS_II0881 OS=Vibrio tasmaniensis (strain LGP32) OX=575788 GN=VS_II0881 PE=3 SV=1)
HED66_RS19210	3554	3011	2907	168	244	270	360.53	338.02	302.92	8.9	15.73	15.69	333.823	13.44	-2.66681	6.40202e-30	6.52434e-29	yes	down	HED66_RS19210	carbonate dehydratase	NZ_CP051883.1	4182157	4181597	-	COG0663(S:Function unknown)	COG0663(-)	POORLY CHARACTERIZED							PF00132.25(Hexapep:Bacterial transferase hexapeptide (six repeats))	GO:0016740(molecular_function:transferase activity); GO:0004089(molecular_function:carbonate dehydratase activity)	GO:0003824	WP_005320532.1(MULTISPECIES: carbonate dehydratase [Aeromonas])	sp|P40881|CAH_METTE(Carbonic anhydrase OS=Methanosarcina thermophila OX=2210 PE=1 SV=1)
HED66_RS11205	827	736	538	27	38	59	58.96	58.03	39.72	1.03	1.76	2.43	52.2367	1.74	-2.95185	6.51372e-30	6.62174e-29	yes	down	HED66_RS11205	hypothetical protein	NZ_CP051883.1	2504850	2505536	+	ENOG410YUYM(S:Function unknown)	ENOG410YUYM(-)	POORLY CHARACTERIZED							PF02311.20(AraC_binding:AraC-like ligand binding domain)			WP_169046676.1(hypothetical protein [Aeromonas salmonicida])
HED66_RS09940	317	212	120	491	777	1137	8.35	6.17	3.32	7.23	13.83	17.54	5.94667	12.8667	3.05367	6.86373e-30	6.96033e-29	yes	up	ggt	gamma-glutamyltransferase	NZ_CP051883.1	2224186	2225967	+	COG0405(E:Amino acid transport and metabolism)	COG0405(gamma-glutamyltransferase activity)	METABOLISM	K00681	ggt	gamma-glutamyltranspeptidase / glutathione hydrolase [EC:2.3.2.2 3.4.19.13]	map00460(Cyanoamino acid metabolism); map00480(Glutathione metabolism); map00430(Taurine and hypotaurine metabolism)	Metabolism;Metabolism;Metabolism	Metabolism of other amino acids;Metabolism of other amino acids;Metabolism of other amino acids	PF01019.22(G_glu_transpept:Gamma-glutamyltranspeptidase)			WP_169046563.1(gamma-glutamyltransferase [Aeromonas salmonicida])	sp|P18956|GGT_ECOLI(Glutathione hydrolase proenzyme OS=Escherichia coli (strain K12) OX=83333 GN=ggt PE=1 SV=1)
HED66_RS20745	151	146	103	279	336	566	97.53	104.53	62.98	70.37	106.15	194.6	88.3467	123.707	2.68544	7.22124e-30	7.30483e-29	yes	up	HED66_RS20745	hypothetical protein	NZ_CP051883.1	4519824	4519609	-	ENOG410Z87C(S:Function unknown); ENOG410Z8JW(S:Function unknown)	ENOG410Z87C(-); ENOG410Z8JW(-)	POORLY CHARACTERIZED;POORLY CHARACTERIZED										WP_043138177.1(MULTISPECIES: hypothetical protein [Aeromonas])
sRNA0245	988	696	679	8280	7369	4044	1139.15	889.7	721.07	3275.71	3720.74	2390.11	916.64	3128.85	4.34299	8.05264e-30	8.12584e-29	yes	up
HED66_RS10545	1020	1025	650	44	61	72	48.43	53.79	32.17	1.14	1.92	1.99	44.7967	1.68333	-2.76833	9.1396e-30	9.20009e-29	yes	down	HED66_RS10545	DUF3549 family protein	NZ_CP051883.1	2370879	2371907	+	ENOG4111FX7(S:Function unknown)	ENOG4111FX7(Protein of unknown function (DUF3549))	POORLY CHARACTERIZED							PF12069.9(DUF3549:Protein of unknown function (DUF3549))			WP_059167939.1(DUF3549 family protein [Aeromonas salmonicida])
HED66_RS18475	760	937	634	21	26	54	25.1	34.18	21.91	0.39	0.58	1.04	27.0633	0.67	-3.43548	1.27427e-29	1.27957e-28	yes	down	dbpA	ATP-dependent RNA helicase DbpA	NZ_CP051883.1	4042143	4040764	-	COG0513(S:Function unknown)	COG0513(PepSY-associated TM helix)	POORLY CHARACTERIZED	K05591	dbpA	ATP-dependent RNA helicase DbpA [EC:3.6.4.13]				PF00270.30(DEAD:DEAD/DEAH box helicase); PF00271.32(Helicase_C:Helicase conserved C-terminal domain); PF03880.16(DbpA:DbpA RNA binding domain); PF04851.16(ResIII:Type III restriction enzyme, res subunit); PF14617.7(CMS1:U3-containing 90S pre-ribosomal complex subunit)	GO:0003724(molecular_function:RNA helicase activity); GO:0003676(molecular_function:nucleic acid binding); GO:0005524(molecular_function:ATP binding); GO:0004386(molecular_function:helicase activity)	GO:0005488;GO:0003824	WP_021140116.1(MULTISPECIES: ATP-dependent RNA helicase DbpA [Aeromonas])	sp|P21693|DBPA_ECOLI(ATP-dependent RNA helicase DbpA OS=Escherichia coli (strain K12) OX=83333 GN=dbpA PE=1 SV=2)
HED66_RS00570	480	368	199	963	1223	1196	20.87	17.69	9.03	23.04	35.42	30.3	15.8633	29.5867	2.9263	1.32799e-29	1.33026e-28	yes	up	astA	arginine N-succinyltransferase	NZ_CP051883.1	121227	122246	+	COG3138(E:Amino acid transport and metabolism)	COG3138(arginine)	METABOLISM	K00673	astA	arginine N-succinyltransferase [EC:2.3.1.109]	map00330(Arginine and proline metabolism)	Metabolism	Amino acid metabolism	PF04958.13(AstA:Arginine N-succinyltransferase beta subunit)	GO:0008791(molecular_function:arginine N-succinyltransferase activity); GO:0019545(biological_process:arginine catabolic process to succinate)	GO:0009987;GO:0003824;GO:0008152	WP_005317100.1(MULTISPECIES: arginine N-succinyltransferase [Aeromonas])	sp|B5F845|ASTA_SALA4(Arginine N-succinyltransferase OS=Salmonella agona (strain SL483) OX=454166 GN=astA PE=3 SV=1)
HED66_RS02355	325	323	202	615	614	1031	15.31	16.82	9.92	15.89	19.21	28.27	14.0167	21.1233	2.56631	1.33597e-29	1.33499e-28	yes	up	flgJ	flagellar assembly peptidoglycan hydrolase FlgJ	NZ_CP051883.1	516913	518004	+	COG1705(N:Cell motility); COG1705(U:Intracellular trafficking, secretion, and vesicular transport)	COG1705(flagellar rod assembly protein muramidase flgj); COG1705(flagellar rod assembly protein muramidase flgj)	CELLULAR PROCESSES AND SIGNALING;CELLULAR PROCESSES AND SIGNALING	K02395	flgJ	flagellar protein FlgJ				PF01832.21(Glucosaminidase:Mannosyl-glycoprotein endo-beta-N-acetylglucosaminidase); PF10135.10(Rod-binding:Rod binding protein)	GO:0044780(biological_process:bacterial-type flagellum assembly); GO:0016798(molecular_function:hydrolase activity, acting on glycosyl bonds); GO:0004040(molecular_function:amidase activity)	GO:0009987;GO:0003824	WP_169045767.1(flagellar assembly peptidoglycan hydrolase FlgJ [Aeromonas salmonicida])	sp|Q9X9J3|FLGJ_VIBPA(Peptidoglycan hydrolase FlgJ OS=Vibrio parahaemolyticus serotype O3:K6 (strain RIMD 2210633) OX=223926 GN=flgJ PE=3 SV=1)
HED66_RS06055	31	17	25	134	208	169	0.86	0.52	0.73	2.08	3.91	2.75	0.703333	2.91333	3.97342	1.56488e-29	1.55994e-28	yes	up	HED66_RS06055	acyl-CoA synthetase	NZ_CP051883.1	1347726	1346104	-	COG0318(K:Transcription)	COG0318(Transcriptional regulator)	INFORMATION STORAGE AND PROCESSING	K00666		fatty-acyl-CoA synthase [EC:6.2.1.-]				PF00501.29(AMP-binding:AMP-binding enzyme); PF13193.7(AMP-binding_C:AMP-binding enzyme C-terminal domain)			WP_169046154.1(AMP-binding protein [Aeromonas salmonicida])	sp|Q8VZF1|AEE7_ARATH(Acetate/butyrate--CoA ligase AAE7, peroxisomal OS=Arabidopsis thaliana OX=3702 GN=AAE7 PE=1 SV=1)
HED66_RS08345	49	66	38	162	194	252	1.7	2.53	1.38	3.12	4.52	5.11	1.87	4.25	3.14536	1.88594e-29	1.87544e-28	yes	up	gdhA	NADP-specific glutamate dehydrogenase	NZ_CP051883.1	1871636	1872982	+	COG0334(E:Amino acid transport and metabolism)	COG0334(oxidoreductase activity, acting on the CH-NH2 group of donors, NAD or NADP as acceptor)	METABOLISM	K00262	gdhA	glutamate dehydrogenase (NADP+) [EC:1.4.1.4]	map00220(Arginine biosynthesis); map00250(Alanine, aspartate and glutamate metabolism); map00910(Nitrogen metabolism)	Metabolism;Metabolism;Metabolism	Amino acid metabolism;Amino acid metabolism;Energy metabolism	PF00208.22(ELFV_dehydrog:Glutamate/Leucine/Phenylalanine/Valine dehydrogenase); PF02812.19(ELFV_dehydrog_N:Glu/Leu/Phe/Val dehydrogenase, dimerisation domain)	GO:0016639(molecular_function:oxidoreductase activity, acting on the CH-NH2 group of donors, NAD or NADP as acceptor); GO:0006520(biological_process:cellular amino acid metabolic process); GO:0000166(molecular_function:nucleotide binding)	GO:0005488;GO:0009987;GO:0003824;GO:0008152	WP_169046406.1(NADP-specific glutamate dehydrogenase [Aeromonas salmonicida])	sp|Q8Z6F6|DHE4_SALTI(NADP-specific glutamate dehydrogenase OS=Salmonella typhi OX=90370 GN=gdhA PE=3 SV=1)
HED66_RS20235	2253	2052	1353	125	155	179	64.87	65.27	40.81	2.01	3.01	3.02	56.9833	2.68	-2.44513	2.08637e-29	2.06974e-28	yes	down	HED66_RS20235	aminotransferase class V-fold PLP-dependent enzyme	NZ_CP051883.1	4398929	4397394	-	COG0076(D:Cell cycle control, cell division, chromosome partitioning)	COG0076(probably involved in intracellular septation (By similarity))	CELLULAR PROCESSES AND SIGNALING	K01580	gadB	glutamate decarboxylase [EC:4.1.1.15]	map00430(Taurine and hypotaurine metabolism); map02024(Quorum sensing); map00650(Butanoate metabolism); map00250(Alanine, aspartate and glutamate metabolism); map04940(Type I diabetes mellitus); map04727(GABAergic synapse); map00410(beta-Alanine metabolism)	Metabolism;Cellular Processes;Metabolism;Metabolism;Human Diseases;Organismal Systems;Metabolism	Metabolism of other amino acids;Cellular community - prokaryotes;Carbohydrate metabolism;Amino acid metabolism;Endocrine and metabolic disease;Nervous system;Metabolism of other amino acids	PF00282.20(Pyridoxal_deC:Pyridoxal-dependent decarboxylase conserved domain); PF00266.20(Aminotran_5:Aminotransferase class-V); PF01212.22(Beta_elim_lyase:Beta-eliminating lyase)	GO:0016831(molecular_function:carboxy-lyase activity); GO:0019752(biological_process:carboxylic acid metabolic process); GO:0030170(molecular_function:pyridoxal phosphate binding)	GO:0009987;GO:0003824;GO:0008152;GO:0005488	WP_169047472.1(aminotransferase class V-fold PLP-dependent enzyme [Aeromonas salmonicida])	sp|Q5E6F9|PANP_ALIF1(Aspartate 1-decarboxylase OS=Aliivibrio fischeri (strain ATCC 700601 / ES114) OX=312309 GN=panP PE=1 SV=1)
HED66_RS18200	2441	2364	1974	124	172	167	166.3	178.08	139.38	4.54	7.65	6.58	161.253	6.25667	-2.71848	2.20757e-29	2.1847e-28	yes	down	yidA	sugar-phosphatase	NZ_CP051883.1	3979826	3979017	-	COG0561(S:Function unknown)	COG0561(Glutamine amidotransferase)	POORLY CHARACTERIZED							PF08282.13(Hydrolase_3:haloacid dehalogenase-like hydrolase); PF05116.14(S6PP:Sucrose-6F-phosphate phosphohydrolase); PF00702.27(Hydrolase:haloacid dehalogenase-like hydrolase); PF13344.7(Hydrolase_6:Haloacid dehalogenase-like hydrolase)			WP_169047284.1(sugar-phosphatase [Aeromonas salmonicida])	sp|P0A8Y6|YIDA_ECOL6(Sugar phosphatase YidA OS=Escherichia coli O6:H1 (strain CFT073 / ATCC 700928 / UPEC) OX=199310 GN=yidA PE=3 SV=1)
HED66_RS11650	1675	1390	901	66	103	111	188.13	172.81	103.65	3.84	7.29	7.12	154.863	6.08333	-2.64953	2.38048e-29	2.35016e-28	yes	down	HED66_RS11650	HIT domain-containing protein	NZ_CP051883.1	2608997	2608560	-	COG0537(S:Function unknown)	COG0537(Protein of unknown function (DUF3334))	POORLY CHARACTERIZED							PF01230.24(HIT:HIT domain)	GO:0003824(molecular_function:catalytic activity); GO:0016787(molecular_function:hydrolase activity)	GO:0003824	WP_169046723.1(HIT domain-containing protein [Aeromonas salmonicida])
HED66_RS15960	8514.12	9080.4	7236.98	507.32	476	568	253.81	299.05	225.94	8.42	9.56	9.9	259.6	9.29333	-2.8265	4.06962e-29	4.00814e-28	yes	down	HED66_RS15960	hypothetical protein	NZ_CP051883.1	3516899	3515721	-	COG0457(F:Nucleotide transport and metabolism)	COG0457(deaminase)	METABOLISM							PF13428.7(TPR_14:Tetratricopeptide repeat); PF13414.7(TPR_11:TPR repeat); PF13371.7(TPR_9:Tetratricopeptide repeat); PF13432.7(TPR_16:Tetratricopeptide repeat); PF14559.7(TPR_19:Tetratricopeptide repeat)			WP_169047104.1(hypothetical protein [Aeromonas salmonicida])
HED66_RS18920	317	252	268	923	1029	1029	29.57	26.01	25.74	45.3	61.39	55.13	27.1067	53.94	3.00223	4.48043e-29	4.40218e-28	yes	up	HED66_RS18920	GNAT family N-acetyltransferase	NZ_CP051883.1	4129355	4129909	+	ENOG4111W59(S:Function unknown); COG0454(S:Function unknown)	ENOG4111W59(acetyltransferase); COG0454(acetyltransferase)	POORLY CHARACTERIZED;POORLY CHARACTERIZED							PF00583.26(Acetyltransf_1:Acetyltransferase (GNAT) family); PF13508.8(Acetyltransf_7:Acetyltransferase (GNAT) domain); PF13673.8(Acetyltransf_10:Acetyltransferase (GNAT) domain); PF13480.8(Acetyltransf_6:Acetyltransferase (GNAT) domain); PF13302.8(Acetyltransf_3:Acetyltransferase (GNAT) domain); PF13420.8(Acetyltransf_4:Acetyltransferase (GNAT) domain); PF08445.11(FR47:FR47-like protein); PF13523…			WP_111588957.1(GNAT family N-acetyltransferase [Aeromonas salmonicida])	sp|Q9I0Q8|ATSE2_PSEAE(Acetyltransferase PA2578 OS=Pseudomonas aeruginosa (strain ATCC 15692 / DSM 22644 / CIP 104116 / JCM 14847 / LMG 12228 / 1C / PRS 101 / PAO1) OX=208964 GN=PA2578 PE=1 SV=1)
HED66_RS02350	312	244	220	645	655	842	13.99	12.09	10.29	15.89	19.54	21.99	12.1233	19.14	2.63561	4.66467e-29	4.57227e-28	yes	up	HED66_RS02350	flagellar basal body P-ring protein FlgI	NZ_CP051883.1	515772	516869	+	COG1706(N:Cell motility)	COG1706(Assembles around the rod to form the L-ring and probably protects the motor basal body from shearing forces during rotation (By similarity))	CELLULAR PROCESSES AND SIGNALING	K02394	flgI	flagellar P-ring protein precursor FlgI	map02040(Flagellar assembly)	Cellular Processes	Cell motility	PF02119.17(FlgI:Flagellar P-ring protein)	GO:0009428(cellular_component:bacterial-type flagellum basal body, distal rod, P ring); GO:0005198(molecular_function:structural molecule activity); GO:0071973(biological_process:bacterial-type flagellum-dependent cell motility); GO:0030288(cellular_component:outer membrane-bounded periplasmic space)	GO:0040011;GO:0009987;GO:0005198;GO:0110165	WP_169045766.1(flagellar basal body P-ring protein FlgI [Aeromonas salmonicida])	sp|A0KM38|FLGI_AERHH(Flagellar P-ring protein OS=Aeromonas hydrophila subsp. hydrophila (strain ATCC 7966 / DSM 30187 / JCM 1027 / KCTC 2358 / NCIMB 9240) OX=380703 GN=flgI PE=3 SV=1)
HED66_RS09500	65	42	27	161	160	320	0.91	0.65	0.4	1.28	1.54	2.65	0.653333	1.82333	3.41492	5.58349e-29	5.45986e-28	yes	up	HED66_RS09500	efflux RND transporter permease subunit	NZ_CP051883.1	2126962	2123798	-	COG0841(S:Function unknown)	COG0841(efflux system protein)	POORLY CHARACTERIZED							PF00873.20(ACR_tran:AcrB/AcrD/AcrF family); PF03176.16(MMPL:MMPL family); PF02355.17(SecD_SecF:Protein export membrane protein)			WP_169046516.1(efflux RND transporter permease subunit [Aeromonas salmonicida])	sp|P25197|NOLG_RHIME(Nodulation protein NolG OS=Rhizobium meliloti (strain 1021) OX=266834 GN=nolG PE=3 SV=2)
sRNA0240	4	2	0	298	326	135	30.86	17.1	0	518.88	757.51	440.05	15.9867	572.147	8.31446	5.65401e-29	5.51568e-28	yes	up
HED66_RS03390	464	542	382	11	16	23	29.07	37.55	24.84	0.37	0.66	0.83	30.4867	0.62	-3.67501	6.78275e-29	6.60112e-28	yes	down	truA	tRNA pseudouridine(38-40) synthase TruA	NZ_CP051883.1	744534	745343	+	COG0101(J:Translation, ribosomal structure and biogenesis)	COG0101(Formation of pseudouridine at positions 38, 39 and 40 in the anticodon stem and loop of transfer RNAs (By similarity))	INFORMATION STORAGE AND PROCESSING	K06173	truA	tRNA pseudouridine38-40 synthase [EC:5.4.99.12]				PF01416.21(PseudoU_synth_1:tRNA pseudouridine synthase)	GO:0106029(molecular_function:tRNA pseudouridine synthase activity); GO:0031119(biological_process:tRNA pseudouridine synthesis); GO:0003723(molecular_function:RNA binding)	GO:0005488;GO:0009987;GO:0003824;GO:0008152	WP_021140877.1(tRNA pseudouridine(38-40) synthase TruA [Aeromonas salmonicida])	sp|A4SNT8|TRUA_AERS4(tRNA pseudouridine synthase A OS=Aeromonas salmonicida (strain A449) OX=382245 GN=truA PE=3 SV=1)
HED66_RS16970	56	51	37	149	233	207	2.04	2.06	1.41	3.01	5.7	4.41	1.83667	4.37333	3.20902	7.66272e-29	7.43991e-28	yes	up	HED66_RS16970	glycosyltransferase	NZ_CP051883.1	3731492	3730332	-	COG4641(S:Function unknown)	COG4641(Spore maturation protein)	POORLY CHARACTERIZED							PF13524.7(Glyco_trans_1_2:Glycosyl transferases group 1); PF12996.8(DUF3880:DUF based on E. rectale Gene description (DUF3880))			WP_169047193.1(glycosyltransferase [Aeromonas salmonicida])	sp|O31681|YKVP_BACSU(Spore protein YkvP OS=Bacillus subtilis (strain 168) OX=224308 GN=ykvP PE=2 SV=1)
HED66_RS15685	1032	490	666	4753	4504	3757	33.95	17.81	22.92	86.84	99.53	72.22	24.8933	86.1967	3.80607	8.04374e-29	7.79143e-28	yes	up	HED66_RS15685	NTPase	NZ_CP051883.1	3456388	3457794	+	COG4928(S:Function unknown)	COG4928(p-loop domain protein)	POORLY CHARACTERIZED							PF07693.15(KAP_NTPase:KAP family P-loop domain); PF13191.7(AAA_16:AAA ATPase domain)			WP_169047082.1(NTPase [Aeromonas salmonicida])
HED66_RS01825	11664	10501	11064	107	214	583	2132.83	2128.11	2036.06	9.56	23.4	59.8	2099	30.92	-4.23692	9.11761e-29	8.81083e-28	yes	down	HED66_RS01825	Grx4 family monothiol glutaredoxin	NZ_CP051883.1	403737	404081	+	COG0278(O:Posttranslational modification, protein turnover, chaperones)	COG0278(Glutaredoxin)	CELLULAR PROCESSES AND SIGNALING	K07390	grxD	monothiol glutaredoxin				PF00462.25(Glutaredoxin:Glutaredoxin)	GO:0051537(molecular_function:2 iron, 2 sulfur cluster binding); GO:0005623(cellular_component:cell); GO:0045454(biological_process:cell redox homeostasis); GO:0046872(molecular_function:metal ion binding); GO:0015035(molecular_function:protein disulfide oxidoreductase activity); GO:0009055(molecular_function:electron carrier activity)	GO:0005488;GO:0065007;GO:0009987;GO:0003824	WP_005319230.1(MULTISPECIES: Grx4 family monothiol glutaredoxin [Aeromonas])	sp|P0AC71|GLRX4_ECO57(Glutaredoxin 4 OS=Escherichia coli O157:H7 OX=83334 GN=grxD PE=3 SV=1)
HED66_RS18365	1014	516	281	3	6	9	100.96	56.85	28.75	0.16	0.38	0.51	62.1867	0.35	-5.44061	9.43525e-29	9.09638e-28	yes	down	HED66_RS18365	superoxide dismutase	NZ_CP051883.1	4015685	4016299	+	COG0605(S:Function unknown)	COG0605(-)	POORLY CHARACTERIZED	K04564		superoxide dismutase, Fe-Mn family [EC:1.15.1.1]	map04013(MAPK signaling pathway - fly); map04068(FoxO signaling pathway); map05016(Huntington disease); map04146(Peroxisome); map04213(Longevity regulating pathway - multiple species); map04212(Longevity regulating pathway - worm); map04211(Longevity regulating pathway)	Environmental Information Processing;Environmental Information Processing;Human Diseases;Cellular Processes;Organismal Systems;Organismal Systems;Organismal Systems	Signal transduction;Signal transduction;Neurodegenerative disease;Transport and catabolism;Aging;Aging;Aging	PF02777.19(Sod_Fe_C:Iron/manganese superoxide dismutases, C-terminal domain); PF00081.23(Sod_Fe_N:Iron/manganese superoxide dismutases, alpha-hairpin domain)	GO:0004784(molecular_function:superoxide dismutase activity); GO:0046872(molecular_function:metal ion binding)	GO:0016209;GO:0003824;GO:0005488	WP_111589179.1(superoxide dismutase [Aeromonas salmonicida])	sp|P0C0F9|SODM_XANC8(Superoxide dismutase [Mn] OS=Xanthomonas campestris pv. campestris (strain 8004) OX=314565 GN=sodA PE=3 SV=1)
HED66_RS09400	1226	1449	1121	66	65	87	68.34	89.29	64.98	2	2.39	2.82	74.2033	2.40333	-2.98022	1.02563e-28	9.86476e-28	yes	down	HED66_RS09400	cytochrome o ubiquinol oxidase subunit III	NZ_CP051883.1	2098645	2097698	-	COG1845(C:Energy production and conversion)	COG1845(Cytochrome C Oxidase, Subunit III)	METABOLISM	K02299	cyoC	cytochrome o ubiquinol oxidase subunit III	map00190(Oxidative phosphorylation)	Metabolism	Energy metabolism	PF03626.15(COX4_pro:Prokaryotic Cytochrome C oxidase subunit IV); PF00510.19(COX3:Cytochrome c oxidase subunit III)	GO:0004129(molecular_function:cytochrome-c oxidase activity); GO:0015990(biological_process:electron transport coupled proton transport); GO:0016021(cellular_component:integral component of membrane); GO:0019646(biological_process:aerobic electron transport chain); GO:0005886(cellular_component:plasma membrane); GO:0008827(molecular_function:cytochrome o ubiquinol oxidase activity)	GO:0005215;GO:0003824;GO:0008152;GO:0051179;GO:0110165;GO:0009987	SUX67758.1(cytochrome o ubiquinol oxidase subunit III [Citrobacter braakii])	sp|P0ABJ4|CYOC_ECOL6(Cytochrome bo(3) ubiquinol oxidase subunit 3 OS=Escherichia coli O6:H1 (strain CFT073 / ATCC 700928 / UPEC) OX=199310 GN=cyoC PE=3 SV=1)
HED66_RS15555	3276	2956	2053	119	235	229	73.9	73.66	48.6	1.51	3.59	3.03	65.3867	2.71	-2.67947	1.08687e-28	1.04294e-27	yes	down	rep	DNA helicase Rep	NZ_CP051883.1	3428131	3426119	-	COG0210(L:Replication, recombination and repair)	COG0210(helicase)	INFORMATION STORAGE AND PROCESSING	K03656	rep	ATP-dependent DNA helicase Rep [EC:3.6.4.12]				PF00580.22(UvrD-helicase:UvrD/REP helicase N-terminal domain); PF13361.7(UvrD_C:UvrD-like helicase C-terminal domain); PF13245.7(AAA_19:AAA domain); PF13604.7(AAA_30:AAA domain); PF13538.7(UvrD_C_2:UvrD-like helicase C-terminal domain)	GO:0003678(molecular_function:DNA helicase activity); GO:0008408(molecular_function:3'-5' exonuclease activity); GO:0006268(biological_process:DNA unwinding involved in DNA replication); GO:0003697(molecular_function:single-stranded DNA binding); GO:0005524(molecular_function:ATP binding)	GO:0005488;GO:0009987;GO:0003824	WP_169047073.1(DNA helicase Rep [Aeromonas salmonicida])	sp|P09980|REP_ECOLI(ATP-dependent DNA helicase Rep OS=Escherichia coli (strain K12) OX=83333 GN=rep PE=1 SV=3)
HED66_RS09350	15473	10949	10300	37410	50834	39209	601.61	470.41	418.39	803.46	1321.26	889.32	496.803	1004.68	2.99793	1.40368e-28	1.3438e-27	yes	up	icd	NADP-dependent isocitrate dehydrogenase	NZ_CP051883.1	2084460	2083207	-	COG0538(C:Energy production and conversion)	COG0538(isocitrate dehydrogenase (NADp))	METABOLISM	K00031	icd	isocitrate dehydrogenase [EC:1.1.1.42]	map00020(Citrate cycle (TCA cycle)); map04146(Peroxisome); map00480(Glutathione metabolism); map00720(Carbon fixation pathways in prokaryotes)	Metabolism;Cellular Processes;Metabolism;Metabolism	Carbohydrate metabolism;Transport and catabolism;Metabolism of other amino acids;Energy metabolism	PF00180.21(Iso_dh:Isocitrate/isopropylmalate dehydrogenase)	GO:0004450(molecular_function:isocitrate dehydrogenase (NADP+) activity); GO:0006099(biological_process:tricarboxylic acid cycle); GO:0000287(molecular_function:magnesium ion binding); GO:0006097(biological_process:glyoxylate cycle); GO:0051287(molecular_function:NAD binding)	GO:0005488;GO:0009987;GO:0003824;GO:0008152	WP_005312750.1(MULTISPECIES: NADP-dependent isocitrate dehydrogenase [Aeromonas])	sp|P08200|IDH_ECOLI(Isocitrate dehydrogenase [NADP] OS=Escherichia coli (strain K12) OX=83333 GN=icd PE=1 SV=1)
HED66_RS12735	725	674	351	6	4	24	47.51	48.83	23.86	0.21	0.17	0.91	40.0667	0.43	-4.5687	1.70264e-28	1.62622e-27	yes	down	HED66_RS12735	CPBP family intramembrane metalloprotease	NZ_CP051883.1	2821977	2822807	+	COG1266(S:Function unknown)	COG1266(caax amino terminal protease family protein)	POORLY CHARACTERIZED	K07052		uncharacterized protein				PF02517.17(CPBP:CPBP intramembrane metalloprotease)			WP_169046798.1(CPBP family intramembrane metalloprotease [Aeromonas salmonicida])
HED66_RS15165	942	996	742	8590	5332	4765	19.94	23.29	16.49	102.1	76.58	59.14	19.9067	79.2733	4.0787	1.73341e-28	1.65177e-27	yes	up	HED66_RS15165	acyltransferase	NZ_CP051883.1	3342440	3341874	-	COG0110(T:Signal transduction mechanisms)	COG0110(HDOD domain)	CELLULAR PROCESSES AND SIGNALING							PF00132.25(Hexapep:Bacterial transferase hexapeptide (six repeats)); PF14602.7(Hexapep_2:Hexapeptide repeat of succinyl-transferase)	GO:0016740(molecular_function:transferase activity); GO:0016746(molecular_function:transferase activity, transferring acyl groups)	GO:0003824	WP_169047644.1(acyltransferase [Aeromonas salmonicida])	sp|P52984|THGA_LACLA(Galactoside O-acetyltransferase OS=Lactococcus lactis subsp. lactis (strain IL1403) OX=272623 GN=lacA PE=3 SV=1)
HED66_RS02855	84	75	60	678	593	370	1.63	1.61	1.22	7.4	7.82	4.21	1.48667	6.47667	4.18119	1.78266e-28	1.69085e-27	yes	up	HED66_RS02855	replication endonuclease	NZ_CP051883.1	621743	619359	-	ENOG410XP8I(L:Replication, recombination and repair)	ENOG410XP8I(Replication Protein)	INFORMATION STORAGE AND PROCESSING							PF05840.14(Phage_GPA:Bacteriophage replication gene A protein (GPA))			WP_169045824.1(replication endonuclease [Aeromonas salmonicida])	sp|Q9XJS3|P12_BPPM2(Probable replication protein P12 OS=Pseudoalteromonas phage PM2 OX=10661 GN=XII PE=3 SV=1)
HED66_RS05940	531	635	428	5	12	27	29.95	39.59	25.1	0.15	0.45	0.88	31.5467	0.493333	-4.10581	1.77891e-28	1.69085e-27	yes	down	dusC	tRNA dihydrouridine(16) synthase DusC	NZ_CP051883.1	1319506	1320450	+	COG0042(J:Translation, ribosomal structure and biogenesis)	COG0042(Catalyzes the synthesis of dihydrouridine a modified base found in the D-loop of most tRNAs (By similarity))	INFORMATION STORAGE AND PROCESSING	K05541	dusC	tRNA-dihydrouridine synthase C [EC:1.-.-.-]				PF01207.18(Dus:Dihydrouridine synthase (Dus))	GO:0017150(molecular_function:tRNA dihydrouridine synthase activity); GO:0000049(molecular_function:tRNA binding); GO:0050660(molecular_function:flavin adenine dinucleotide binding); GO:0010181(molecular_function:FMN binding)	GO:0005488;GO:0003824	WP_169046140.1(tRNA dihydrouridine(16) synthase DusC [Aeromonas salmonicida])	sp|Q8EFG7|DUSC_SHEON(tRNA-dihydrouridine(16) synthase OS=Shewanella oneidensis (strain MR-1) OX=211586 GN=dusC PE=3 SV=1)
HED66_RS10515	8868	7784	10360	347	463	544	282.61	274.06	345.58	6.15	9.92	10.13	300.75	8.73333	-3.2345	1.84484e-28	1.74579e-27	yes	down	ptsG	PTS glucose transporter subunit IIBC	NZ_CP051883.1	2365386	2363956	-	COG1263(S:Function unknown)	COG1263(UPF0325 protein)	POORLY CHARACTERIZED	K02778	ptsGb	glucose PTS system EIIB component [EC:2.7.1.199]				PF02378.19(PTS_EIIC:Phosphotransferase system, EIIC); PF00367.21(PTS_EIIB:phosphotransferase system, EIIB)	GO:0005355(molecular_function:glucose transmembrane transporter activity); GO:0008982(molecular_function:protein-N(PI)-phosphohistidine-sugar phosphotransferase activity); GO:0016021(cellular_component:integral component of membrane); GO:0016301(molecular_function:kinase activity); GO:0009401(biological_process:phosphoenolpyruvate-dependent sugar phosphotransferase system); GO:0016740(molecular_f…	GO:0110165;GO:0005215;GO:0003824;GO:0051179	WP_005312062.1(MULTISPECIES: PTS glucose transporter subunit IIBC [Aeromonas])	sp|P69788|PTGCB_ECO57(PTS system glucose-specific EIICB component OS=Escherichia coli O157:H7 OX=83334 GN=ptsG PE=3 SV=1)
HED66_RS05980	2084	2026	1715	106	160	173	50.69	54.43	43.75	1.44	2.63	2.46	49.6233	2.17667	-2.59848	2.95652e-28	2.79136e-27	yes	down	HED66_RS05980	ATP-dependent DNA helicase	NZ_CP051883.1	1329126	1327216	-	COG1199(O:Posttranslational modification, protein turnover, chaperones)	COG1199(Peptidase M22 Glycoprotease)	CELLULAR PROCESSES AND SIGNALING	K03722	dinG	ATP-dependent DNA helicase DinG [EC:3.6.4.12]				PF13307.7(Helicase_C_2:Helicase C-terminal domain); PF00270.30(DEAD:DEAD/DEAH box helicase)	GO:0006139(biological_process:nucleobase-containing compound metabolic process); GO:0003676(molecular_function:nucleic acid binding); GO:0005524(molecular_function:ATP binding); GO:0004386(molecular_function:helicase activity)	GO:0005488;GO:0009987;GO:0003824;GO:0008152	WP_169046143.1(DEAD/DEAH box helicase [Aeromonas salmonicida])	sp|P76257|YOAA_ECOLI(Probable ATP-dependent DNA helicase YoaA OS=Escherichia coli (strain K12) OX=83333 GN=yoaA PE=1 SV=1)
HED66_RS16540	7555	7937	7435	390	426	401	186.93	216.93	192.93	5.4	7.13	5.81	198.93	6.11333	-3.07054	3.43912e-28	3.23955e-27	yes	down	HED66_RS16540	TonB-dependent receptor	NZ_CP051883.1	3642970	3644805	+	COG4206(P:Inorganic ion transport and metabolism)	COG4206(tonB-dependent Receptor)	METABOLISM	K16092	btuB	vitamin B12 transporter				PF00593.25(TonB_dep_Rec:TonB dependent receptor); PF07715.16(Plug:TonB-dependent Receptor Plug Domain)			WP_169047159.1(TonB-dependent receptor [Aeromonas salmonicida])	sp|Q8CVJ0|BTUB_ECOL6(Vitamin B12 transporter BtuB OS=Escherichia coli O6:H1 (strain CFT073 / ATCC 700928 / UPEC) OX=199310 GN=btuB PE=3 SV=2)
HED66_RS13715	4551	6774	3180	231	257	308	108.42	178.25	79.47	3.08	4.14	4.3	122.047	3.84	-3.00184	3.48769e-28	3.27779e-27	yes	down	aceF	pyruvate dehydrogenase complex dihydrolipoyllysine-residue acetyltransferase	NZ_CP051883.1	3028362	3026470	-	COG0508(C:Energy production and conversion)	COG0508(dihydrolipoyl dehydrogenase)	METABOLISM	K00627	aceF	pyruvate dehydrogenase E2 component (dihydrolipoamide acetyltransferase) [EC:2.3.1.12]	map00020(Citrate cycle (TCA cycle)); map00010(Glycolysis / Gluconeogenesis); map00620(Pyruvate metabolism)	Metabolism;Metabolism;Metabolism	Carbohydrate metabolism;Carbohydrate metabolism;Carbohydrate metabolism	PF00198.24(2-oxoacid_dh:2-oxoacid dehydrogenases acyltransferase (catalytic domain)); PF00364.23(Biotin_lipoyl:Biotin-requiring enzyme); PF02817.18(E3_binding:e3 binding domain); PF13375.7(RnfC_N:RnfC Barrel sandwich hybrid domain); PF01597.20(GCV_H:Glycine cleavage H-protein); PF13533.7(Biotin_lipoyl_2:Biotin-lipoyl like)	GO:0045254(cellular_component:pyruvate dehydrogenase complex); GO:0004742(molecular_function:dihydrolipoyllysine-residue acetyltransferase activity); GO:0006096(biological_process:glycolytic process)	GO:0009987;GO:0003824;GO:0008152;GO:0032991	WP_169046903.1(pyruvate dehydrogenase complex dihydrolipoyllysine-residue acetyltransferase [Aeromonas salmonicida])	sp|P06959|ODP2_ECOLI(Dihydrolipoyllysine-residue acetyltransferase component of pyruvate dehydrogenase complex OS=Escherichia coli (strain K12) OX=83333 GN=aceF PE=1 SV=3)
HED66_RS10540	529	562	541	16	20	20	105.62	124.39	108.3	1.54	2.36	2.23	112.77	2.04333	-3.74362	3.70144e-28	3.47073e-27	yes	down	HED66_RS10540	YqcC family protein	NZ_CP051883.1	2370386	2370051	-	COG3098(S:Function unknown)	COG3098(tRNA pseudouridine synthase C)	POORLY CHARACTERIZED							PF04287.13(DUF446:tRNA pseudouridine synthase C)			WP_005312033.1(YqcC family protein [Aeromonas salmonicida])	sp|Q57152|Y1436_HAEIN(Uncharacterized protein HI_1436 OS=Haemophilus influenzae (strain ATCC 51907 / DSM 11121 / KW20 / Rd) OX=71421 GN=HI_1436 PE=4 SV=1)
HED66_RS05075	829	943	624	34	52	61	31.66	39.79	24.9	0.72	1.33	1.36	32.1167	1.13667	-2.88837	3.89004e-28	3.63927e-27	yes	down	HED66_RS05075	UPF0149 family protein	NZ_CP051883.1	1121992	1120778	-	COG3318(S:Function unknown)	COG3318(Yeca family)	POORLY CHARACTERIZED							PF03695.14(UPF0149:Uncharacterised protein family (UPF0149))			WP_169046054.1(UPF0149 family protein [Aeromonas salmonicida])
HED66_RS07920	2892	3961	2973	164	199	249	97.06	146.88	104.39	3.06	4.48	4.88	116.11	4.14	-2.88246	3.90773e-28	3.64751e-27	yes	down	thiI	tRNA 4-thiouridine(8) synthase ThiI	NZ_CP051883.1	1768753	1767305	-	COG0607(N:Cell motility)	COG0607(Flagellin)	CELLULAR PROCESSES AND SIGNALING	K03151	thiI	tRNA uracil 4-sulfurtransferase [EC:2.8.1.4]	map00730(Thiamine metabolism); map04122(Sulfur relay system)	Metabolism;Genetic Information Processing	Metabolism of cofactors and vitamins;Folding, sorting and degradation	PF02568.15(ThiI:Thiamine biosynthesis protein (ThiI)); PF02926.18(THUMP:THUMP domain)	GO:0005737(cellular_component:cytoplasm); GO:0004810(molecular_function:tRNA adenylyltransferase activity); GO:0000049(molecular_function:tRNA binding); GO:0009229(biological_process:thiamine diphosphate biosynthetic process); GO:0016783(molecular_function:sulfurtransferase activity); GO:0052837(biological_process:thiazole biosynthetic process); GO:0034227(biological_process:tRNA thio-modificatio…	GO:0005488;GO:0003824;GO:0008152;GO:0110165;GO:0009987	WP_169046356.1(tRNA 4-thiouridine(8) synthase ThiI [Aeromonas salmonicida])	sp|A4SP64|THII_AERS4(tRNA sulfurtransferase OS=Aeromonas salmonicida (strain A449) OX=382245 GN=thiI PE=3 SV=1)
HED66_RS07390	828	709	640	37	34	42	12.6	11.91	10.24	0.32	0.35	0.38	11.5833	0.35	-3.10798	4.57333e-28	4.2591e-27	yes	down	HED66_RS07390	hypothetical protein	NZ_CP051883.1	1645222	1648227	+	ENOG410YBUZ(S:Function unknown)	ENOG410YBUZ(cytochrome C family protein)	POORLY CHARACTERIZED							PF14522.7(Cytochrome_C7:Cytochrome c7 and related cytochrome c)			WP_169046295.1(hypothetical protein [Aeromonas salmonicida])
HED66_RS05915	7	3	1	68	87	130	0.25	0.12	0.04	1.33	2.07	2.69	0.136667	2.03	5.85659	5.14236e-28	4.77821e-27	yes	up	HED66_RS05915	YjiH family protein	NZ_CP051883.1	1313156	1314478	+	COG3314(S:Function unknown)	COG3314(nucleoside recognition domain protein)	POORLY CHARACTERIZED							PF07670.15(Gate:Nucleoside recognition)	GO:0016021(cellular_component:integral component of membrane)	GO:0110165	WP_111587887.1(YjiH family protein [Aeromonas salmonicida])	sp|P30267|Y2044_BACPE(Uncharacterized protein BpOF4_10220 OS=Bacillus pseudofirmus (strain OF4) OX=398511 GN=BpOF4_10220 PE=4 SV=1)
HED66_RS05325	65	47	69	485	463	362	29.18	23.39	29.86	91.33	108.27	87.71	27.4767	95.77	4.04742	5.31373e-28	4.9263e-27	yes	up	HED66_RS05325	DUF1289 domain-containing protein	NZ_CP051883.1	1172618	1172367	-	COG3313(S:Function unknown)	COG3313(Fe-S protein)	POORLY CHARACTERIZED	K06938		uncharacterized protein				PF06945.14(DUF1289:Protein of unknown function (DUF1289))			WP_169046080.1(DUF1289 domain-containing protein [Aeromonas salmonicida])	sp|P64474|YDHL_ECOLI(Uncharacterized protein YdhL OS=Escherichia coli (strain K12) OX=83333 GN=ydhL PE=4 SV=2)
HED66_RS13930	27535	23657	33221	849	1200	844	3355.75	3192.02	4136.48	53.11	91.46	58.61	3561.42	67.7267	-3.73371	5.88651e-28	5.44502e-27	yes	down	rplM	50S ribosomal protein L13	NZ_CP051883.1	3072072	3071644	-	COG0102(J:Translation, ribosomal structure and biogenesis)	COG0102(This protein is one of the early assembly proteins of the 50S ribosomal subunit, although it is not seen to bind rRNA by itself. It is important during the early stages of 50S assembly (By similarity))	INFORMATION STORAGE AND PROCESSING	K02871	rplM	large subunit ribosomal protein L13	map03010(Ribosome)	Genetic Information Processing	Translation	PF00572.19(Ribosomal_L13:Ribosomal protein L13)	GO:0003735(molecular_function:structural constituent of ribosome); GO:0006412(biological_process:translation); GO:0005840(cellular_component:ribosome)	GO:0005198;GO:0110165;GO:0009987;GO:0008152	WP_005314367.1(MULTISPECIES: 50S ribosomal protein L13 [Aeromonas])	sp|A4SHZ4|RL13_AERS4(50S ribosomal protein L13 OS=Aeromonas salmonicida (strain A449) OX=382245 GN=rplM PE=3 SV=1)
HED66_RS19305	3977	1949	1821	10171	11577	10086	151.21	81.88	72.35	213.78	294.46	223.76	101.813	244	3.28865	6.27303e-28	5.78951e-27	yes	up	HED66_RS19305	type I restriction enzyme HsdR N-terminal domain-containing protein	NZ_CP051883.1	4204048	4202957	-	COG4748(V:Defense mechanisms)	COG4748(type I restriction enzyme)	CELLULAR PROCESSES AND SIGNALING	K07504		predicted type IV restriction endonuclease				PF13588.7(HSDR_N_2:Type I restriction enzyme R protein N terminus (HSDR_N)); PF04313.15(HSDR_N:Type I restriction enzyme R protein N terminus (HSDR_N)); PF13366.7(PDDEXK_3:PD-(D/E)XK nuclease superfamily)	GO:0004519(molecular_function:endonuclease activity)	GO:0003824	WP_005318631.1(MULTISPECIES: type I restriction enzyme HsdR N-terminal domain-containing protein [Aeromonas])
HED66_RS15985	975	541	1124	16	10	11	71.17	43.67	84.92	0.63	0.47	0.46	66.5867	0.52	-5.02913	8.29481e-28	7.63829e-27	yes	down	HED66_RS15985	DUF3450 domain-containing protein	NZ_CP051883.1	3520539	3519778	-	ENOG4110KXX(S:Function unknown)	ENOG4110KXX(TonB system biopolymer transport component)	POORLY CHARACTERIZED							PF11932.9(DUF3450:Protein of unknown function (DUF3450))			WP_169047108.1(DUF3450 family protein [Aeromonas salmonicida])
HED66_RS12870	397	259	207	548	729	865	9.61	6.92	5.25	7.43	11.94	12.26	7.26	10.5433	2.49037	8.38021e-28	7.69967e-27	yes	up	HED66_RS12870	peptidase M3	NZ_CP051883.1	2861257	2859407	-	COG1164(S:Function unknown)	COG1164(Pfam:DUF3111)	POORLY CHARACTERIZED							PF01432.21(Peptidase_M3:Peptidase family M3)			WP_169046814.1(peptidase M3 [Aeromonas salmonicida])
HED66_RS03905	242	267	113	473	699	796	6.4	7.8	3.13	6.99	12.48	12.32	5.77667	10.5967	2.85134	9.08196e-28	8.32581e-27	yes	up	nuoC	NADH-quinone oxidoreductase subunit C/D	NZ_CP051883.1	867761	865956	-	COG0649(C:Energy production and conversion)	COG0649(NDH-1 shuttles electrons from NADH, via FMN and iron- sulfur (Fe-S) centers, to quinones in the respiratory chain. The immediate electron acceptor for the enzyme in this species is believed to be ubiquinone. Couples the redox reaction to proton translocation (for every two electrons transferred, four hydrogen ions are translocated across the cytoplasmic membrane), and thus conserves the r…	METABOLISM	K13378	nuoCD	NADH-quinone oxidoreductase subunit C/D [EC:7.1.1.2]	map00190(Oxidative phosphorylation)	Metabolism	Energy metabolism	PF00346.20(Complex1_49kDa:Respiratory-chain NADH dehydrogenase, 49 Kd subunit); PF00329.20(Complex1_30kDa:Respiratory-chain NADH dehydrogenase, 30 Kd subunit)	GO:0005737(cellular_component:cytoplasm); GO:0051287(molecular_function:NAD binding); GO:0030964(cellular_component:NADH dehydrogenase complex); GO:0008137(molecular_function:NADH dehydrogenase (ubiquinone) activity); GO:0005886(cellular_component:plasma membrane); GO:0048038(molecular_function:quinone binding)	GO:0005488;GO:0110165;GO:0003824;GO:0032991	WP_125600399.1(NADH-quinone oxidoreductase subunit C/D [Aeromonas salmonicida])	sp|A4SLP2|NUOCD_AERS4(NADH-quinone oxidoreductase subunit C/D OS=Aeromonas salmonicida (strain A449) OX=382245 GN=nuoC PE=3 SV=1)
HED66_RS07605	2609	2942	2004	169	201	248	116.53	145.23	93.37	4.15	5.97	6.45	118.377	5.52333	-2.45789	9.3198e-28	8.52482e-27	yes	down	trmG/rlmN	bifunctional tRNA (adenosine(37)-C2)-methyltransferase TrmG/ribosomal RNA large subunit methyltransferase RlmN	NZ_CP051883.1	1702294	1701191	-	COG0820(J:Translation, ribosomal structure and biogenesis)	COG0820(rRNA (adenine-C2-)-methyltransferase activity)	INFORMATION STORAGE AND PROCESSING	K06941	rlmN	23S rRNA (adenine2503-C2)-methyltransferase [EC:2.1.1.192]				PF04055.22(Radical_SAM:Radical SAM superfamily); PF13394.7(Fer4_14:4Fe-4S single cluster domain)	GO:0005737(cellular_component:cytoplasm); GO:0000049(molecular_function:tRNA binding); GO:0051539(molecular_function:4 iron, 4 sulfur cluster binding); GO:0070040(molecular_function:rRNA (adenine-C2-)-methyltransferase activity); GO:0019843(molecular_function:rRNA binding); GO:0070475(biological_process:rRNA base methylation); GO:0002935(molecular_function:tRNA (adenine-C2-)-methyltransferase act…	GO:0008152;GO:0005488;GO:0110165;GO:0009987;GO:0003824	WP_005310420.1(bifunctional tRNA (adenosine(37)-C2)-methyltransferase TrmG/ribosomal RNA large subunit methyltransferase RlmN [Aeromonas salmonicida])	sp|A4SP04|RLMN_AERS4(Dual-specificity RNA methyltransferase RlmN OS=Aeromonas salmonicida (strain A449) OX=382245 GN=rlmN PE=3 SV=1)
[truncated: 4,029 more rows]

## Sheet: 37 VS 18
seq_id	K18_1_count	K18_2_count	K18_3_count	K37_1_count	K37_2_count	K37_3_count	K18_1_tpm	K18_2_tpm	K18_3_tpm	K37_1_tpm	K37_2_tpm	K37_3_tpm	T18_tpm	T37_tpm	log2fc	pvalue	padjust	significant	regulate	gene_name	description	location	start	end	strand	cog	cog_description	cog_class1	KO_id	KO_name	KO_des	paths	paths_class1	paths_class2	pfam	go	go_lev2	nr	swissprot
[truncated: 4,478 more rows]
